# Supplementary material for: Comparative analysis of POD genes and their expression under multiple hormones in Pyrus bretschenedri
Source: BMC Genom Data. 2024 May 6;25:41. doi: 10.1186/s12863-024-01229-7 (PMC11075270; doi:10.1186/s12863-024-01229-7)
Supplement: Supplementary file 1 — Supplementary Material 1 [file 12863_2024_1229_MOESM1_ESM.xlsx]

## Sheet: Sheet2
Table S2: Pairs of synteny analysis between Pyrus bretschenedri, Fragaria vesca, Prunus avium, Prunus mume, and Prunus persica
	Pyrus bretschenedri vs Prunus persica							Pyrus bretschenedri vs Prunus avium							Pyrus bretschenedri vs Prunus mume						Pyrus bretschenedri vs Fragaria vesca
Chr1	Pbr032785.1	==	scaffold_2	ppa020970m			Chr1	Pbr032785.1	==	PAV_r1.0chr2	Pav_sc0001405.1_g350.1.mk			Chr1	Pbr032785.1	==	Pa5	Pm019400		Chr1	Pbr032785.1	==	Fvb7	FvH4_7g28760.1
Chr2	Pbr040489.1	==	scaffold_1	ppa020321m			Chr2	Pbr035186.1	==	PAV_r1.0chr6	Pav_sc0002544.1_g080.1.mk			Chr2	Pbr035186.1	==	Pa1	Pm002408		Chr2	Pbr003171.1	==	Fvb1	FvH4_1g03210.1
Chr2	Pbr035186.1	==	scaffold_6	ppa008489m			Chr2	Pbr040489.1	==	PAV_r1.0chr7	Pav_sc0000099.1_g130.1.mk			Chr2	Pbr040489.1	==	Pa2	Pm006294		Chr2	Pbr023311.1	==	Fvb1	FvH4_1g11490.1
Chr2	Pbr040489.1	==	scaffold_7	ppa008349m			Chr2	Pbr023311.1	==	PAV_r1.0chr7	Pav_sc0000044.1_g290.1.mk			Chr2	Pbr023311.1	==	Pa6	Pm020853		Chr2	Pbr035186.1	==	Fvb1	FvH4_1g17340.1
Chr2	Pbr023311.1	==	scaffold_7	ppa009582m			Chr2	Pbr023311.1	==	PAV_r1.0chr8	Pav_sc0000373.1_g340.1.mk			Chr2	Pbr040489.1	==	Pa8	Pm026691		Chr2	Pbr040489.1	==	Fvb1	FvH4_1g12490.1
Chr2	Pbr023311.1	==	scaffold_8	ppa009538m			Chr3	Pbr013078.1	==	PAV_r1.0chr2	Pav_sc0001205.1_g310.1.mk			Chr2	Pbr023311.1	==	Pa8	Pm026922		Chr2	Pbr023311.1	==	Fvb2	FvH4_2g01310.1
Chr3	Pbr013214.1	==	scaffold_1	ppa023689m			Chr3	Pbr022808.1	==	PAV_r1.0chr3	Pav_sc0000067.1_g030.1.mk			Chr3	Pbr033934.1	==	Pa1	Pm000967		Chr3	Pbr033934.1	==	Fvb3	FvH4_3g33910.1
Chr3	Pbr013078.1	==	scaffold_2	ppa008820m			Chr3	Pbr000686.1	==	PAV_r1.0chr6	Pav_sc0000909.1_g200.1.mk			Chr3	Pbr021747.1	==	Pa1	Pm001417		Chr3	Pbr000686.1	==	Fvb3	FvH4_3g44360.1
Chr3	Pbr022808.1	==	scaffold_3	ppa008808m			Chr3	Pbr013078.1	==	PAV_r1.0chr6	Pav_sc0000375.1_g290.1.mk			Chr3	Pbr013078.1	==	Pa1	Pm000139		Chr3	Pbr013077.1	==	Fvb3	FvH4_3g40120.1
Chr3	Pbr000686.1	==	scaffold_6	ppa019052m			Chr3	Pbr013078.1	==	PAV_r1.0chr6	Pav_sc0001502.1_g260.1.br			Chr3	Pbr013077.1	==	Pa1	Pm000138		Chr3	Pbr013075.1	==	Fvb3	FvH4_3g40140.1
Chr3	Pbr000687.1	==	scaffold_6	ppa027053m			Chr3	Pbr013077.1	==	PAV_r1.0chr6	Pav_sc0001502.1_g400.1.mk			Chr3	Pbr000686.1	==	Pa1	Pm000130		Chr3	Pbr021747.1	==	Fvb3	FvH4_3g25270.1
Chr3	Pbr013078.1	==	scaffold_6	ppa018664m			Chr3	Pbr033934.1	==	PAV_r1.0chr6	Pav_sc0000323.1_g480.1.mk			Chr3	Pbr033934.1	==	Pa1	Pm002494		Chr3	Pbr013214.1	==	Fvb4	FvH4_4g28690.1
Chr3	Pbr013077.1	==	scaffold_6	ppa018900m			Chr3	Pbr021747.1	==	PAV_r1.0chr6	Pav_sc0001671.1_g100.1.mk			Chr3	Pbr022808.1	==	Pa4	Pm013989		Chr3	Pbr022808.1	==	Fvb6	FvH4_6g27610.1
Chr3	Pbr033934.1	==	scaffold_6	ppa010426m			Chr5	Pbr002505.1	==	PAV_r1.0chr4	Pav_sc0001003.1_g270.1.mk			Chr3	Pbr013078.1	==	Pa5	Pm019024		Chr3	Pbr033934.1	==	Fvb6	FvH4_6g15200.1
Chr3	Pbr033934.1	==	scaffold_6	ppa010431m			Chr5	Pbr002542.1	==	PAV_r1.0chr4	Pav_sc0000736.1_g370.1.mk			Chr3	Pbr013077.1	==	Pa5	Pm019026		Chr3	Pbr013075.1	==	Fvb7	FvH4_7g25550.1
Chr3	Pbr021747.1	==	scaffold_6	ppa023274m			Chr5	Pbr000146.1	==	PAV_r1.0chr4	Pav_sc0000910.1_g370.1.mk			Chr3	Pbr000686.1	==	Pa8	Pm025935		Chr5	Pbr002505.1	==	Fvb3	FvH4_3g13260.1
Chr3	Pbr000686.1	==	scaffold_7	ppa008390m			Chr6	Pbr014180.2	==	PAV_r1.0chr6	Pav_sc0000323.1_g480.1.mk			Chr4	Pbr032800.1	==	Pa2	Pm007240		Chr5	Pbr002542.1	==	Fvb3	FvH4_3g13910.1
Chr4	Pbr032800.1	==	scaffold_1	ppa026551m			Chr7	Pbr040033.1	==	PAV_r1.0chr2	Pav_sc0000138.1_g500.1.mk			Chr5	Pbr002505.1	==	Pa3	Pm010850		Chr5	Pbr041097.1	==	Fvb3	FvH4_3g15220.1
Chr5	Pbr002505.1	==	scaffold_4	ppa023679m			Chr7	Pbr010973.1	==	PAV_r1.0chr2	Pav_sc0001205.1_g310.1.mk			Chr5	Pbr002542.1	==	Pa3	Pm010918		Chr5	Pbr000146.1	==	Fvb3	FvH4_3g02090.1
Chr5	Pbr002542.1	==	scaffold_4	ppa017551m			Chr7	Pbr010976.1	==	PAV_r1.0chr2	Pav_sc0001205.1_g340.1.mk			Chr5	Pbr000146.1	==	Pa3	Pm009792		Chr6	Pbr014180.2	==	Fvb3	FvH4_3g33910.1
Chr5	Pbr000438.1	==	scaffold_4	ppa017084m			Chr7	Pbr013905.1	==	PAV_r1.0chr2	Pav_sc0001405.1_g350.1.mk			Chr5	Pbr000438.1	==	Pa3	Pm010110		Chr7	Pbr010973.1	==	Fvb3	FvH4_3g40160.1
Chr5	Pbr000146.1	==	scaffold_4	ppa008503m			Chr7	Pbr010973.1	==	PAV_r1.0chr6	Pav_sc0000375.1_g290.1.mk			Chr6	Pbr014180.2	==	Pa1	Pm000967		Chr7	Pbr010975.1	==	Fvb3	FvH4_3g40180.1
Chr6	Pbr014180.2	==	scaffold_6	ppa010431m			Chr7	Pbr010976.1	==	PAV_r1.0chr6	Pav_sc0000375.1_g270.1.mk			Chr7	Pbr002948.1	==	Pa1	Pm003073		Chr7	Pbr002957.1	==	Fvb3	FvH4_3g40080.1
Chr7	Pbr040033.1	==	scaffold_2	ppa023401m			Chr7	Pbr002948.1	==	PAV_r1.0chr6	Pav_sc0001502.1_g260.1.br			Chr7	Pbr002948.1	==	Pa1	Pm000278		Chr7	Pbr002948.1	==	Fvb3	FvH4_3g40180.1
Chr7	Pbr010973.1	==	scaffold_2	ppa008820m			Chr7	Pbr002948.1	==	PAV_r1.0chr6	Pav_sc0000375.1_g290.1.mk			Chr7	Pbr010975.1	==	Pa1	Pm000139		Chr7	Pbr002950.1	==	Fvb3	FvH4_3g40160.1
Chr7	Pbr010976.1	==	scaffold_2	ppa017309m			Chr7	Pbr002948.1	==	PAV_r1.0chr6	Pav_sc0001502.1_g260.1.br			Chr7	Pbr002947.1	==	Pa1	Pm000280		Chr7	Pbr002956.1	==	Fvb3	FvH4_3g40120.1
Chr7	Pbr013905.1	==	scaffold_2	ppa020970m			Chr8	Pbr020588.1	==	PAV_r1.0chr1	Pav_sc0001015.1_g110.1.mk			Chr7	Pbr002956.1	==	Pa1	Pm000278		Chr7	Pbr002957.1	==	Fvb3	FvH4_3g40080.1
Chr7	Pbr002956.1	==	scaffold_2	ppa008820m			Chr9	Pbr018082.1	==	PAV_r1.0chr3	Pav_sc0000405.1_g040.1.mk			Chr7	Pbr002956.1	==	Pa1	Pm003073		Chr7	Pbr002948.1	==	Fvb6	FvH4_6g10250.1
Chr7	Pbr010973.1	==	scaffold_6	ppa008642m			Chr9	Pbr019188.1	==	PAV_r1.0chr3	Pav_sc0001710.1_g620.1.mk			Chr7	Pbr010973.1	==	Pa5	Pm019022		Chr7	Pbr010973.1	==	Fvb6	FvH4_6g10250.1
Chr7	Pbr010973.1	==	scaffold_6	ppa008590m			Chr9	Pbr005400.1	==	PAV_r1.0chr3	Pav_sc0000067.1_g030.1.mk			Chr7	Pbr010975.1	==	Pa5	Pm019024		Chr7	Pbr002956.1	==	Fvb6	FvH4_6g10250.1
Chr7	Pbr002948.1	==	scaffold_6	ppa018664m			Chr9	Pbr026235.1	==	PAV_r1.0chr5	Pav_sc0001309.1_g360.1.mk			Chr7	Pbr010976.1	==	Pa5	Pm019026		Chr7	Pbr040033.1	==	Fvb7	FvH4_7g33020.1
Chr7	Pbr002956.1	==	scaffold_6	ppa008590m			Chr9	Pbr019188.1	==	PAV_r1.0chr7	Pav_sc0001479.1_g030.1.mk			Chr7	Pbr040033.1	==	Pa5	Pm019665		Chr7	Pbr010973.1	==	Fvb7	FvH4_7g25550.1
Chr7	Pbr002957.1	==	scaffold_6	ppa008607m			Chr10	Pbr010213.1	==	PAV_r1.0chr4	Pav_sc0001003.1_g270.1.mk			Chr7	Pbr013905.1	==	Pa5	Pm019400		Chr7	Pbr010977.1	==	Fvb7	FvH4_7g25570.1
Chr7	Pbr002950.1	==	scaffold_6	ppa008642m			Chr10	Pbr010258.1	==	PAV_r1.0chr4	Pav_sc0000736.1_g380.1.mk			Chr7	Pbr002950.1	==	Pa5	Pm019022		Chr7	Pbr013905.1	==	Fvb7	FvH4_7g28760.1
Chr7	Pbr002947.1	==	scaffold_6	ppa008607m			Chr10	Pbr031894.1	==	PAV_r1.0chr4	Pav_sc0000910.1_g370.1.mk			Chr8	Pbr036549.1	==	Pa2	Pm005657		Chr7	Pbr002956.1	==	Fvb7	FvH4_7g25570.1
Chr7	Pbr002948.1	==	scaffold_6	ppa008590m			Chr10	Pbr010213.1	==	PAV_r1.0chr4	Pav_sc0000736.1_g370.1.mk			Chr8	Pbr036474.1	==	Pa2	Pm005657		Chr7	Pbr002948.1	==	Fvb7	FvH4_7g25570.1
Chr7	Pbr002956.1	==	scaffold_6	ppa018664m			Chr10	Pbr010270.1	==	PAV_r1.0chr4	Pav_sc0000736.1_g370.1.mk			Chr8	Pbr004299.1	==	Pa2	Pm004069		Chr8	Pbr036549.1	==	Fvb2	FvH4_2g41360.1
Chr8	Pbr036474.1	==	scaffold_1	ppa025451m			Chr10	Pbr027164.1	==	PAV_r1.0chr7	Pav_sc0000099.1_g130.1.mk			Chr9	Pbr018082.1	==	Pa3	Pm009741		Chr8	Pbr004299.1	==	Fvb5	FvH4_5g30550.1
Chr8	Pbr020588.1	==	scaffold_1	ppa015878m			Chr10	Pbr020734.1	==	PAV_r1.0chr8	Pav_sc0000373.1_g340.1.mk			Chr9	Pbr026235.1	==	Pa4	Pm015771		Chr9	Pbr019188.1	==	Fvb1	FvH4_1g04820.1
Chr8	Pbr004299.1	==	scaffold_1	ppa008667m			Chr11	Pbr011557.1	==	PAV_r1.0chr2	Pav_sc0001205.1_g310.1.mk			Chr9	Pbr018082.1	==	Pa4	Pm015202		Chr9	Pbr018082.1	==	Fvb6	FvH4_6g43490.1
Chr8	Pbr036549.1	==	scaffold_1	ppa025451m			Chr11	Pbr022326.1	==	PAV_r1.0chr4	Pav_sc0002828.1_g020.1.mk			Chr9	Pbr019188.1	==	Pa4	Pm013523		Chr9	Pbr019188.1	==	Fvb6	FvH4_6g31460.1
Chr9	Pbr026235.1	==	scaffold_1	ppa021819m			Chr11	Pbr011557.1	==	PAV_r1.0chr6	Pav_sc0000375.1_g310.1.mk			Chr9	Pbr005400.1	==	Pa4	Pm013989		Chr9	Pbr005400.1	==	Fvb6	FvH4_6g27610.1
Chr9	Pbr018082.1	==	scaffold_3	ppa008516m			Chr11	Pbr011559.1	==	PAV_r1.0chr6	Pav_sc0000375.1_g290.1.mk			Chr9	Pbr026235.1	==	Pa7	Pm024678		Chr9	Pbr026235.1	==	Fvb6	FvH4_6g50150.1
Chr9	Pbr026235.1	==	scaffold_3	ppa008577m			Chr11	Pbr011557.1	==	PAV_r1.0chr6	Pav_sc0001502.1_g260.1.br			Chr9	Pbr019188.1	==	Pa8	Pm027420		Chr10	Pbr020734.1	==	Fvb2	FvH4_2g01310.1
Chr9	Pbr019188.1	==	scaffold_3	ppa002226m			Chr11	Pbr003310.1	==	PAV_r1.0chr6	Pav_sc0000909.1_g200.1.mk			Chr10	Pbr031894.1	==	Pa3	Pm009792		Chr10	Pbr027164.1	==	Fvb2	FvH4_2g13110.1
Chr9	Pbr005400.1	==	scaffold_3	ppa008808m			Chr12	Pbr014607.1	==	PAV_r1.0chr2	Pav_sc0001205.1_g310.1.mk			Chr10	Pbr010213.1	==	Pa3	Pm010850		Chr10	Pbr020725.1	==	Fvb2	FvH4_2g01310.1
Chr9	Pbr018082.1	==	scaffold_4	ppa023088m			Chr12	Pbr008291.1	==	PAV_r1.0chr6	Pav_sc0003845.1_g140.1.mk			Chr10	Pbr010258.1	==	Pa3	Pm010917		Chr10	Pbr010213.1	==	Fvb3	FvH4_3g13260.1
Chr9	Pbr026235.1	==	scaffold_5	ppa010109m			Chr12	Pbr035815.1	==	PAV_r1.0chr6	Pav_sc0000909.1_g200.1.mk			Chr10	Pbr010213.1	==	Pa3	Pm010918		Chr10	Pbr010258.1	==	Fvb3	FvH4_3g13900.1
Chr9	Pbr019188.1	==	scaffold_7	ppa019239m			Chr12	Pbr014605.1	==	PAV_r1.0chr6	Pav_sc0001502.1_g290.1.mk			Chr10	Pbr010270.1	==	Pa3	Pm010918		Chr10	Pbr031894.1	==	Fvb3	FvH4_3g02090.1
Chr10	Pbr010213.1	==	scaffold_4	ppa023679m			Chr12	Pbr026058.1	==	PAV_r1.0chr6	Pav_sc0001938.1_g090.1.br			Chr10	Pbr020734.1	==	Pa6	Pm020853		Chr10	Pbr010213.1	==	Fvb3	FvH4_3g13910.1
Chr10	Pbr010258.1	==	scaffold_4	ppa025896m			Chr12	Pbr014607.1	==	PAV_r1.0chr6	Pav_sc0000375.1_g290.1.mk			Chr10	Pbr027164.1	==	Pa6	Pm022488		Chr10	Pbr010270.1	==	Fvb3	FvH4_3g13910.1
Chr10	Pbr031894.1	==	scaffold_4	ppa008503m			Chr12	Pbr035815.1	==	PAV_r1.0chr7	Pav_sc0001718.1_g240.1.mk			Chr10	Pbr027164.1	==	Pa8	Pm026691		Chr11	Pbr011557.1	==	Fvb3	FvH4_3g40080.1
Chr10	Pbr010213.1	==	scaffold_4	ppa017551m			Chr12	Pbr035513.1	==	PAV_r1.0chr7	Pav_sc0002722.1_g030.1.mk			Chr11	Pbr003310.1	==	Pa1	Pm000130		Chr11	Pbr011559.1	==	Fvb3	FvH4_3g40120.1
Chr10	Pbr010270.1	==	scaffold_4	ppa017551m			Chr13	Pbr015016.1	==	PAV_r1.0chr1	Pav_sc0000028.1_g180.1.mk			Chr11	Pbr003308.1	==	Pa1	Pm000135		Chr11	Pbr003310.1	==	Fvb3	FvH4_3g44360.1
Chr10	Pbr020734.1	==	scaffold_8	ppa009538m			Chr13	Pbr015032.1	==	PAV_r1.0chr1	Pav_sc0002106.1_g550.1.mk			Chr11	Pbr011557.1	==	Pa1	Pm000139		Chr11	Pbr022326.1	==	Fvb3	FvH4_3g20670.1
Chr10	Pbr027164.1	==	scaffold_8	ppa007748m			Chr13	Pbr014793.1	==	PAV_r1.0chr1	Pav_sc0000290.1_g230.1.mk			Chr11	Pbr011559.1	==	Pa1	Pm000138		Chr11	Pbr011557.1	==	Fvb6	FvH4_6g10250.1
Chr10	Pbr020725.1	==	scaffold_8	ppa009538m			Chr13	Pbr039193.1	==	PAV_r1.0chr5	Pav_sc0001309.1_g360.1.mk			Chr11	Pbr011559.1	==	Pa1	Pm000282		Chr11	Pbr011557.1	==	Fvb7	FvH4_7g25550.1
Chr11	Pbr011562.1	==	scaffold_2	ppa017309m			Chr13	Pbr034800.1	==	PAV_r1.0chr7	Pav_sc0000044.1_g050.1.mk			Chr11	Pbr011560.1	==	Pa1	Pm000280		Chr11	Pbr011560.1	==	Fvb7	FvH4_7g25570.1
Chr11	Pbr022326.1	==	scaffold_4	ppa008896m			Chr13	Pbr034821.1	==	PAV_r1.0chr7	Pav_sc0000044.1_g290.1.mk			Chr11	Pbr011562.1	==	Pa1	Pm000278		Chr12	Pbr035815.1	==	Fvb3	FvH4_3g44360.1
Chr11	Pbr011557.1	==	scaffold_6	ppa000779m			Chr13	Pbr034821.1	==	PAV_r1.0chr8	Pav_sc0000373.1_g340.1.mk			Chr11	Pbr022326.1	==	Pa3	Pm011598		Chr12	Pbr014607.1	==	Fvb3	FvH4_3g40080.1
Chr11	Pbr011559.1	==	scaffold_6	ppa018900m			Chr14	Pbr016853.1	==	PAV_r1.0chr7	Pav_sc0002722.1_g030.1.mk			Chr11	Pbr011557.1	==	Pa5	Pm019022		Chr12	Pbr014607.1	==	Fvb6	FvH4_6g10250.1
Chr11	Pbr003310.1	==	scaffold_6	ppa027053m			Chr15	Pbr027845.1	==	PAV_r1.0chr1	Pav_sc0001015.1_g110.1.mk			Chr11	Pbr011559.1	==	Pa5	Pm019024		Chr12	Pbr026058.1	==	Fvb6	FvH4_6g08310.1
Chr11	Pbr003308.1	==	scaffold_6	ppa019052m			Chr15	Pbr002672.1	==	PAV_r1.0chr1	Pav_sc0003562.1_g290.1.mk			Chr12	Pbr026058.1	==	Pa1	Pm003231		Chr12	Pbr008291.1	==	Fvb6	FvH4_6g15200.1
Chr12	Pbr014607.1	==	scaffold_2	ppa008820m			Chr15	Pbr009308.1	==	PAV_r1.0chr1	Pav_sc0003562.1_g290.1.mk			Chr12	Pbr014607.1	==	Pa1	Pm000278		Chr12	Pbr014607.1	==	Fvb7	FvH4_7g25570.1
Chr12	Pbr008291.1	==	scaffold_6	ppa010426m			Chr15	Pbr007872.1	==	PAV_r1.0chr7	Pav_sc0001242.1_g200.1.mk			Chr12	Pbr008291.1	==	Pa1	Pm002494		Chr12	Pbr014605.1	==	Fvb7	FvH4_7g25550.1
Chr12	Pbr035815.1	==	scaffold_6	ppa019052m			Chr15	Pbr010632.1	==	PAV_r1.0chr7	Pav_sc0000704.1_g850.1.mk			Chr12	Pbr014607.1	==	Pa5	Pm019024		Chr13	Pbr034800.1	==	Fvb1	FvH4_1g11220.1
Chr12	Pbr014607.1	==	scaffold_6	ppa008642m			Chr15	Pbr005912.1	==	PAV_r1.0chr7	Pav_sc0000099.1_g130.1.mk			Chr12	Pbr035815.1	==	Pa8	Pm025935		Chr13	Pbr034821.1	==	Fvb1	FvH4_1g11490.1
Chr12	Pbr026058.1	==	scaffold_6	ppa025326m			Chr16	Pbr036152.1	==	PAV_r1.0chr1	Pav_sc0002893.1_g070.1.mk			Chr12	Pbr035513.1	==	Pa8	Pm025459		Chr13	Pbr034821.1	==	Fvb2	FvH4_2g01310.1
Chr12	Pbr014607.1	==	scaffold_6	ppa018664m			Chr16	Pbr011189.1	==	PAV_r1.0chr1	Pav_sc0000290.1_g230.1.mk			Chr13	Pbr014793.1	==	Pa2	Pm008098		Chr13	Pbr030045.1	==	Fvb4	FvH4_4g28690.1
Chr12	Pbr008291.1	==	scaffold_6	ppa010431m			Chr16	Pbr006005.1	==	PAV_r1.0chr6	Pav_sc0001938.1_g090.1.br			Chr13	Pbr015016.1	==	Pa2	Pm008390		Chr13	Pbr014793.1	==	Fvb4	FvH4_4g16970.1
Chr12	Pbr035815.1	==	scaffold_7	ppa008390m			Chr16	Pbr011189.1	==	PAV_r1.0chr8	Pav_sc0000848.1_g180.1.mk			Chr13	Pbr015032.1	==	Pa2	Pm008373		Chr13	Pbr015016.1	==	Fvb4	FvH4_4g20220.1
Chr12	Pbr035513.1	==	scaffold_7	ppa009513m			Chr17	Pbr026772.1	==	PAV_r1.0chr1	Pav_sc0002106.1_g550.1.mk			Chr13	Pbr039193.1	==	Pa4	Pm015772		Chr13	Pbr015032.1	==	Fvb4	FvH4_4g19850.1
Chr13	Pbr015016.1	==	scaffold_1	ppa008309m			Chr17	Pbr034480.1	==	PAV_r1.0chr3	Pav_sc0000405.1_g040.1.mk			Chr13	Pbr014793.1	==	Pa6	Pm019930		Chr13	Pbr039193.1	==	Fvb5	FvH4_5g16450.1
Chr13	Pbr015032.1	==	scaffold_1	ppa008634m										Chr13	Pbr034821.1	==	Pa6	Pm020853		Chr13	Pbr039193.1	==	Fvb6	FvH4_6g50150.1
Chr13	Pbr014793.1	==	scaffold_1	ppa014996m										Chr13	Pbr039193.1	==	Pa7	Pm024678		Chr15	Pbr010632.1	==	Fvb1	FvH4_1g03210.1
Chr13	Pbr030045.1	==	scaffold_1	ppa023689m										Chr13	Pbr034800.1	==	Pa8	Pm026898		Chr15	Pbr005912.1	==	Fvb1	FvH4_1g12490.1
Chr13	Pbr039193.1	==	scaffold_1	ppa021819m										Chr13	Pbr034821.1	==	Pa8	Pm026922		Chr15	Pbr007872.1	==	Fvb1	FvH4_1g15550.1
Chr13	Pbr039193.1	==	scaffold_3	ppa008577m										Chr14	Pbr016853.1	==	Pa8	Pm025459		Chr15	Pbr005912.1	==	Fvb2	FvH4_2g39280.1
Chr13	Pbr039193.1	==	scaffold_5	ppa010109m										Chr15	Pbr005912.1	==	Pa2	Pm006293		Chr15	Pbr027845.1	==	Fvb2	FvH4_2g29080.1
Chr13	Pbr034800.1	==	scaffold_7	ppa008831m										Chr15	Pbr009308.1	==	Pa2	Pm005035		Chr15	Pbr009308.1	==	Fvb2	FvH4_2g36820.1
Chr13	Pbr034821.1	==	scaffold_7	ppa009582m										Chr15	Pbr027845.1	==	Pa2	Pm004620		Chr15	Pbr002672.1	==	Fvb2	FvH4_2g36820.1
Chr13	Pbr014793.1	==	scaffold_8	ppa024711m										Chr15	Pbr002672.1	==	Pa2	Pm005035		Chr16	Pbr011189.1	==	Fvb4	FvH4_4g16960.1
Chr13	Pbr034821.1	==	scaffold_8	ppa009538m										Chr15	Pbr007872.1	==	Pa8	Pm026447		Chr16	Pbr036152.1	==	Fvb4	FvH4_4g25890.1
Chr14	Pbr016853.1	==	scaffold_7	ppa009513m										Chr15	Pbr010632.1	==	Pa8	Pm027540		Chr16	Pbr006005.1	==	Fvb6	FvH4_6g08310.1
Chr15	Pbr005912.1	==	scaffold_1	ppa003744m										Chr15	Pbr005912.1	==	Pa8	Pm026691		Chr17	Pbr026772.1	==	Fvb4	FvH4_4g19850.1
Chr15	Pbr027845.1	==	scaffold_1	ppa015878m										Chr16	Pbr006005.1	==	Pa1	Pm003231		Chr17	Pbr034480.1	==	Fvb6	FvH4_6g43490.1
Chr15	Pbr009308.1	==	scaffold_1	ppa008550m										Chr16	Pbr036152.1	==	Pa2	Pm006734
Chr15	Pbr002672.1	==	scaffold_1	ppa008550m										Chr16	Pbr011189.1	==	Pa2	Pm008097
Chr15	Pbr007872.1	==	scaffold_7	ppa008504m										Chr16	Pbr011189.1	==	Pa6	Pm019930
Chr15	Pbr010632.1	==	scaffold_7	ppa008723m										Chr17	Pbr026772.1	==	Pa2	Pm008373
Chr15	Pbr005912.1	==	scaffold_7	ppa008349m										Chr17	Pbr034480.1	==	Pa4	Pm015202
Chr16	Pbr036152.1	==	scaffold_1	ppa016743m
Chr16	Pbr011189.1	==	scaffold_1	ppa014996m
Chr16	Pbr006005.1	==	scaffold_6	ppa025326m
Chr16	Pbr011189.1	==	scaffold_8	ppa024711m
Chr17	Pbr026772.1	==	scaffold_1	ppa008634m
Chr17	Pbr034480.1	==	scaffold_3	ppa008516m

## Sheet: Sheet1
Table S3: Segmental duplication event in Pyrus bretschenedri
Duplicate 1	Duplicate 2	Ka	Ks
Pbr034480.1	Pbr018082.1	0.461385	3.14145
Pbr010632.1	Pbr003171.1	0.488449	0.262077
Pbr014793.1	Pbr011189.1	0.075593	0.137107
Pbr026058.1	Pbr006712.1	0.46146	0.0373949
Pbr010213.1	Pbr002505.1	0.0457527	0.0956779
Pbr010213.1	Pbr002542.1	0.346156	1.9501
Pbr003308.1	Pbr000686.1	0.0625649	0.140532
Pbr002505.1	Pbr002542.1	0.356104	2.10098
Pbr010270.1	Pbr002542.1	0.0379136	0.288512
Pbr010258.1	Pbr010270.1	0.0106942	0.0213855
Pbr010258.1	Pbr002541.1	0.181921	0.132547
Pbr022808.1	Pbr005400.1	0.184902	0.650407
Pbr011559.1	Pbr013077.1	0.218299	1.15074
Pbr005912.1	Pbr040489.1	0.540806	0.548099
Pbr011557.1	Pbr013079.1	0.0286993	0.168674
Pbr011557.1	Pbr015965.1	0.947133	0.364109
Pbr010973.1	Pbr002950.1	0.00415322	0.00875922
Pbr014607.1	Pbr015965.1	0.157891	0.34563
Pbr002948.1	Pbr002956.1	0.00642326	0.00887322
Pbr030045.1	Pbr013214.1	0.0475158	0.155684
Pbr032785.1	Pbr013905.1	0.0669792	0.196192
Pbr036549.1	Pbr036474.1	0.0348312	0.0263886
Pbr031894.1	Pbr000146.1	0.00954322	0.135232
Pbr003310.1	Pbr035815.1	0.288451	1.31824
Pbr003310.1	Pbr000687.1	0.0399271	0.118366
Pbr039193.1	Pbr026235.1	0.429203	0.526603
Pbr002947.1	Pbr002957.1	0.2147	0.185246
Pbr034821.1	Pbr023311.1	0.158934	0.210074
Pbr010976.1	Pbr002948.1	0.20794	0.0766868
Pbr008291.1	Pbr033934.1	0.120739	0.841552
Pbr014180.2	Pbr000988.3	0.0205923	0.0363891
Pbr033934.1	Pbr014180.2	0.0440215	0.195328

## Sheet: Sheet3
Table S4: Go annotaion analysis of POD genes in pear
query	seed_ortholog	evalue	score	eggNOG_OGs	max_annot_lvl	COG_category	Description	Preferred_name	GOs	EC	KEGG_ko	KEGG_Pathway	KEGG_Module	KEGG_Reaction	KEGG_rclass	BRITE	KEGG_TC	CAZy	BiGG_Reaction	PFAMs
Pbr018082.1	225117.XP_009353257.1	5.08e-237	651.0	2C0PQ@1|root,2QQVF@2759|Eukaryota,37M88@33090|Viridiplantae,3GFMR@35493|Streptophyta,4JS51@91835|fabids	35493|Streptophyta	Q	Belongs to the peroxidase family. Classical plant (class III) peroxidase subfamily	-	GO:0003674,GO:0003824,GO:0004601,GO:0005575,GO:0005618,GO:0005623,GO:0005911,GO:0006725,GO:0008150,GO:0008152,GO:0009505,GO:0009506,GO:0009636,GO:0009664,GO:0009698,GO:0009808,GO:0009987,GO:0016043,GO:0016209,GO:0016491,GO:0016684,GO:0019748,GO:0030054,GO:0030312,GO:0042221,GO:0044237,GO:0044464,GO:0045229,GO:0050896,GO:0051716,GO:0055044,GO:0055114,GO:0070887,GO:0071554,GO:0071555,GO:0071669,GO:…	1.11.1.7	ko:K00430	ko00940,ko01100,ko01110,map00940,map01100,map01110	-	R00602,R02596,R03919,R04007,R07443	RC00034	ko00000,ko00001,ko01000	-	-	-	peroxidase
Pbr018080.1	225117.XP_009353255.1	1.11e-235	648.0	28JEP@1|root,2QRTP@2759|Eukaryota,37JN5@33090|Viridiplantae,3G7RM@35493|Streptophyta,4JH7M@91835|fabids	35493|Streptophyta	Q	Belongs to the peroxidase family. Classical plant (class III) peroxidase subfamily	-	GO:0001101,GO:0003674,GO:0003824,GO:0004601,GO:0005575,GO:0005618,GO:0005622,GO:0005623,GO:0005634,GO:0005737,GO:0005783,GO:0005911,GO:0006950,GO:0006970,GO:0006972,GO:0008150,GO:0008152,GO:0009266,GO:0009269,GO:0009409,GO:0009414,GO:0009415,GO:0009505,GO:0009506,GO:0009628,GO:0009636,GO:0009651,GO:0009664,GO:0009987,GO:0010035,GO:0012505,GO:0016043,GO:0016209,GO:0016491,GO:0016684,GO:0030054,GO:…	1.11.1.7	ko:K00430	ko00940,ko01100,ko01110,map00940,map01100,map01110	-	R00602,R02596,R03919,R04007,R07443	RC00034	ko00000,ko00001,ko01000	-	-	-	peroxidase
Pbr034488.2	225117.XP_009342265.1	1.02e-235	648.0	28JEP@1|root,2QRTP@2759|Eukaryota,37JN5@33090|Viridiplantae,3G7RM@35493|Streptophyta,4JH7M@91835|fabids	35493|Streptophyta	Q	Belongs to the peroxidase family. Classical plant (class III) peroxidase subfamily	-	GO:0001101,GO:0003674,GO:0003824,GO:0004601,GO:0005575,GO:0005618,GO:0005622,GO:0005623,GO:0005634,GO:0005737,GO:0005783,GO:0005911,GO:0006950,GO:0006970,GO:0006972,GO:0008150,GO:0008152,GO:0009266,GO:0009269,GO:0009409,GO:0009414,GO:0009415,GO:0009505,GO:0009506,GO:0009628,GO:0009636,GO:0009651,GO:0009664,GO:0009987,GO:0010035,GO:0012505,GO:0016043,GO:0016209,GO:0016491,GO:0016684,GO:0030054,GO:…	1.11.1.7	ko:K00430	ko00940,ko01100,ko01110,map00940,map01100,map01110	-	R00602,R02596,R03919,R04007,R07443	RC00034	ko00000,ko00001,ko01000	-	-	-	peroxidase
Pbr034480.1	225117.XP_009342252.1	3.31e-237	652.0	28JEP@1|root,2QRTP@2759|Eukaryota,37JN5@33090|Viridiplantae,3G7RM@35493|Streptophyta,4JH7M@91835|fabids	35493|Streptophyta	Q	Belongs to the peroxidase family. Classical plant (class III) peroxidase subfamily	-	GO:0001101,GO:0003674,GO:0003824,GO:0004601,GO:0005575,GO:0005618,GO:0005622,GO:0005623,GO:0005634,GO:0005737,GO:0005783,GO:0005911,GO:0006950,GO:0006970,GO:0006972,GO:0008150,GO:0008152,GO:0009266,GO:0009269,GO:0009409,GO:0009414,GO:0009415,GO:0009505,GO:0009506,GO:0009628,GO:0009636,GO:0009651,GO:0009664,GO:0009987,GO:0010035,GO:0012505,GO:0016043,GO:0016209,GO:0016491,GO:0016684,GO:0030054,GO:…	1.11.1.7	ko:K00430	ko00940,ko01100,ko01110,map00940,map01100,map01110	-	R00602,R02596,R03919,R04007,R07443	RC00034	ko00000,ko00001,ko01000	-	-	-	peroxidase
Pbr010632.1	225117.XP_009368847.1	2.23e-232	639.0	2C0PQ@1|root,2QQ2G@2759|Eukaryota,37MK2@33090|Viridiplantae,3GD29@35493|Streptophyta,4JDGQ@91835|fabids	35493|Streptophyta	Q	Belongs to the peroxidase family. Classical plant (class III) peroxidase subfamily	-	GO:0005575,GO:0005618,GO:0005623,GO:0005911,GO:0009505,GO:0009506,GO:0030054,GO:0030312,GO:0044464,GO:0055044,GO:0071944	1.11.1.7	ko:K00430	ko00940,ko01100,ko01110,map00940,map01100,map01110	-	R00602,R02596,R03919,R04007,R07443	RC00034	ko00000,ko00001,ko01000	-	-	-	peroxidase
Pbr014793.1	225117.XP_009352323.1	3.9e-243	667.0	2C0PQ@1|root,2QTB3@2759|Eukaryota,37TNW@33090|Viridiplantae,3GGYX@35493|Streptophyta,4JRZ8@91835|fabids	35493|Streptophyta	T	Removal of H(2)O(2), oxidation of toxic reductants, biosynthesis and degradation of lignin, suberization, auxin catabolism, response to environmental stresses such as wounding, pathogen attack and oxidative stress	-	GO:0003674,GO:0003824,GO:0004601,GO:0005575,GO:0005618,GO:0005623,GO:0005911,GO:0008150,GO:0008152,GO:0009505,GO:0009506,GO:0009636,GO:0009664,GO:0009987,GO:0016043,GO:0016209,GO:0016491,GO:0016684,GO:0030054,GO:0030312,GO:0042221,GO:0044464,GO:0045229,GO:0050896,GO:0051716,GO:0055044,GO:0055114,GO:0070887,GO:0071554,GO:0071555,GO:0071669,GO:0071840,GO:0071944,GO:0097237,GO:0098754,GO:0098869,GO:…	1.11.1.7	ko:K00430	ko00940,ko01100,ko01110,map00940,map01100,map01110	-	R00602,R02596,R03919,R04007,R07443	RC00034	ko00000,ko00001,ko01000	-	-	-	peroxidase
Pbr040033.1	225117.XP_009361266.1	5.49e-237	651.0	2C0PQ@1|root,2QPX7@2759|Eukaryota,37M7X@33090|Viridiplantae,3G8GE@35493|Streptophyta,4JG70@91835|fabids	35493|Streptophyta	Q	Belongs to the peroxidase family	-	-	1.11.1.7	ko:K00430	ko00940,ko01100,ko01110,map00940,map01100,map01110	-	R00602,R02596,R03919,R04007,R07443	RC00034	ko00000,ko00001,ko01000	-	-	-	peroxidase
Pbr003832.1	225117.XP_009364336.1	5.13e-244	669.0	2C0PQ@1|root,2QQ2G@2759|Eukaryota,37MK2@33090|Viridiplantae,3GD29@35493|Streptophyta,4JHB7@91835|fabids	35493|Streptophyta	W	Belongs to the peroxidase family. Classical plant (class III) peroxidase subfamily	-	-	1.11.1.7	ko:K00430	ko00940,ko01100,ko01110,map00940,map01100,map01110	-	R00602,R02596,R03919,R04007,R07443	RC00034	ko00000,ko00001,ko01000	-	-	-	peroxidase
Pbr011189.1	3750.XP_008368371.1	2.15e-303	830.0	KOG1603@1|root,KOG1603@2759|Eukaryota	2759|Eukaryota	O	cellular transition metal ion homeostasis	-	GO:0003674,GO:0005488,GO:0005575,GO:0005622,GO:0005623,GO:0005737,GO:0006810,GO:0006811,GO:0006812,GO:0006873,GO:0006875,GO:0008150,GO:0009987,GO:0019725,GO:0030001,GO:0030003,GO:0042592,GO:0043167,GO:0043169,GO:0044424,GO:0044464,GO:0046872,GO:0046914,GO:0046916,GO:0048878,GO:0050801,GO:0051179,GO:0051234,GO:0055065,GO:0055076,GO:0055080,GO:0055082,GO:0065007,GO:0065008,GO:0098771	1.11.1.7	ko:K00430,ko:K07213	ko00940,ko01100,ko01110,ko04978,map00940,map01100,map01110,map04978	-	R00602,R02596,R03919,R04007,R07443	RC00034	ko00000,ko00001,ko01000	-	-	-	HMA
Pbr026058.1	225117.XP_009335532.1	1.18e-227	626.0	2C0PQ@1|root,2QPX7@2759|Eukaryota,37M7X@33090|Viridiplantae,3G8GE@35493|Streptophyta,4JECW@91835|fabids	35493|Streptophyta	Q	Belongs to the peroxidase family. Classical plant (class III) peroxidase subfamily	-	-	1.11.1.7	ko:K00430	ko00940,ko01100,ko01110,map00940,map01100,map01110	-	R00602,R02596,R03919,R04007,R07443	RC00034	ko00000,ko00001,ko01000	-	-	-	peroxidase
Pbr006005.1	225117.XP_009335532.1	1.18e-227	626.0	2C0PQ@1|root,2QPX7@2759|Eukaryota,37M7X@33090|Viridiplantae,3G8GE@35493|Streptophyta,4JECW@91835|fabids	35493|Streptophyta	Q	Belongs to the peroxidase family. Classical plant (class III) peroxidase subfamily	-	-	1.11.1.7	ko:K00430	ko00940,ko01100,ko01110,map00940,map01100,map01110	-	R00602,R02596,R03919,R04007,R07443	RC00034	ko00000,ko00001,ko01000	-	-	-	peroxidase
Pbr010213.1	225117.XP_009368561.1	7.22e-263	719.0	2C0PQ@1|root,2QTJB@2759|Eukaryota,37RDH@33090|Viridiplantae,3G9VI@35493|Streptophyta,4JF7U@91835|fabids	35493|Streptophyta	W	Belongs to the peroxidase family. Classical plant (class III) peroxidase subfamily	-	GO:0003674,GO:0003824,GO:0004601,GO:0005575,GO:0005618,GO:0005623,GO:0005911,GO:0008150,GO:0008152,GO:0009505,GO:0009506,GO:0009636,GO:0009664,GO:0009987,GO:0016043,GO:0016209,GO:0016491,GO:0016684,GO:0030054,GO:0030312,GO:0042221,GO:0044464,GO:0045229,GO:0050896,GO:0051716,GO:0055044,GO:0055114,GO:0070887,GO:0071554,GO:0071555,GO:0071669,GO:0071840,GO:0071944,GO:0097237,GO:0098754,GO:0098869,GO:…	1.11.1.7	ko:K00430	ko00940,ko01100,ko01110,map00940,map01100,map01110	-	R00602,R02596,R03919,R04007,R07443	RC00034	ko00000,ko00001,ko01000	-	-	-	peroxidase
Pbr034800.1	225117.XP_009363452.1	5.02e-228	628.0	2C0PQ@1|root,2QSER@2759|Eukaryota,37JXZ@33090|Viridiplantae,3G8JV@35493|Streptophyta,4JMS7@91835|fabids	35493|Streptophyta	Q	Removal of H(2)O(2), oxidation of toxic reductants, biosynthesis and degradation of lignin, suberization, auxin catabolism, response to environmental stresses such as wounding, pathogen attack and oxidative stress	-	GO:0003674,GO:0003824,GO:0004601,GO:0005575,GO:0005618,GO:0005623,GO:0005911,GO:0008150,GO:0008152,GO:0009505,GO:0009506,GO:0009636,GO:0009664,GO:0009987,GO:0016043,GO:0016209,GO:0016491,GO:0016684,GO:0030054,GO:0030312,GO:0042221,GO:0044464,GO:0045229,GO:0050896,GO:0051716,GO:0055044,GO:0055114,GO:0070887,GO:0071554,GO:0071555,GO:0071669,GO:0071840,GO:0071944,GO:0097237,GO:0098754,GO:0098869,GO:…	1.11.1.7	ko:K00430	ko00940,ko01100,ko01110,map00940,map01100,map01110	-	R00602,R02596,R03919,R04007,R07443	RC00034	ko00000,ko00001,ko01000	-	-	-	peroxidase
Pbr007872.1	225117.XP_009366808.1	1.2e-229	633.0	28WHY@1|root,2R3A0@2759|Eukaryota,37SAI@33090|Viridiplantae,3GD9E@35493|Streptophyta,4JGH3@91835|fabids	35493|Streptophyta	Q	Belongs to the peroxidase family. Classical plant (class III) peroxidase subfamily	-	-	1.11.1.7	ko:K00430	ko00940,ko01100,ko01110,map00940,map01100,map01110	-	R00602,R02596,R03919,R04007,R07443	RC00034	ko00000,ko00001,ko01000	-	-	-	peroxidase
Pbr013077.1	225117.XP_009354363.1	8.38e-227	625.0	2C0PQ@1|root,2QQ5N@2759|Eukaryota,37R0I@33090|Viridiplantae,3G7X3@35493|Streptophyta,4JSXX@91835|fabids	35493|Streptophyta	Q	Belongs to the peroxidase family. Classical plant (class III) peroxidase subfamily	-	-	1.11.1.7	ko:K00430	ko00940,ko01100,ko01110,map00940,map01100,map01110	-	R00602,R02596,R03919,R04007,R07443	RC00034	ko00000,ko00001,ko01000	-	-	-	peroxidase
Pbr040489.1	225117.XP_009346064.1	4.89e-237	652.0	28ITV@1|root,2QR5A@2759|Eukaryota,37KU8@33090|Viridiplantae,3GB9P@35493|Streptophyta,4JG0U@91835|fabids	35493|Streptophyta	Q	Belongs to the peroxidase family. Classical plant (class III) peroxidase subfamily	-	GO:0000003,GO:0003006,GO:0003674,GO:0003824,GO:0004601,GO:0005575,GO:0005618,GO:0005623,GO:0005975,GO:0005976,GO:0006725,GO:0007275,GO:0008150,GO:0008152,GO:0009056,GO:0009058,GO:0009505,GO:0009636,GO:0009698,GO:0009699,GO:0009791,GO:0009808,GO:0009809,GO:0009845,GO:0009987,GO:0010154,GO:0010383,GO:0016209,GO:0016491,GO:0016684,GO:0016998,GO:0019438,GO:0019748,GO:0022414,GO:0030312,GO:0032501,GO:…	1.11.1.7	ko:K00430	ko00940,ko01100,ko01110,map00940,map01100,map01110	-	R00602,R02596,R03919,R04007,R07443	RC00034	ko00000,ko00001,ko01000	-	-	-	peroxidase
Pbr000691.1	225117.XP_009375169.1	7.09e-251	688.0	2C0PQ@1|root,2QVXS@2759|Eukaryota,37PB0@33090|Viridiplantae,3G9EZ@35493|Streptophyta,4JTTD@91835|fabids	35493|Streptophyta	Q	Belongs to the peroxidase family. Classical plant (class III) peroxidase subfamily	-	GO:0000902,GO:0002682,GO:0002684,GO:0003674,GO:0003824,GO:0004601,GO:0005488,GO:0005575,GO:0005576,GO:0005618,GO:0005622,GO:0005623,GO:0005737,GO:0005773,GO:0005774,GO:0005794,GO:0006950,GO:0006952,GO:0006970,GO:0008150,GO:0008152,GO:0009314,GO:0009416,GO:0009505,GO:0009605,GO:0009607,GO:0009617,GO:0009620,GO:0009628,GO:0009636,GO:0009651,GO:0009653,GO:0009719,GO:0009725,GO:0009735,GO:0009826,GO:…	1.11.1.7	ko:K00430	ko00940,ko01100,ko01110,map00940,map01100,map01110	-	R00602,R02596,R03919,R04007,R07443	RC00034	ko00000,ko00001,ko01000	-	-	-	peroxidase
Pbr041827.1	225117.XP_009347014.1	2.83e-238	654.0	2C0PQ@1|root,2QUMM@2759|Eukaryota,37IA7@33090|Viridiplantae,3GEDG@35493|Streptophyta,4JEY7@91835|fabids	35493|Streptophyta	Q	Belongs to the peroxidase family. Classical plant (class III) peroxidase subfamily	-	-	1.11.1.7	ko:K00430	ko00940,ko01100,ko01110,map00940,map01100,map01110	-	R00602,R02596,R03919,R04007,R07443	RC00034	ko00000,ko00001,ko01000	-	-	-	peroxidase
Pbr002542.1	225117.XP_009363370.1	1.66e-247	679.0	2C0PQ@1|root,2QTJB@2759|Eukaryota,37RDH@33090|Viridiplantae,3G9VI@35493|Streptophyta,4JDSK@91835|fabids	35493|Streptophyta	Q	Belongs to the peroxidase family. Classical plant (class III) peroxidase subfamily	-	GO:0003674,GO:0003824,GO:0004601,GO:0005575,GO:0005618,GO:0005623,GO:0005911,GO:0008150,GO:0008152,GO:0009505,GO:0009506,GO:0009636,GO:0009664,GO:0009987,GO:0016043,GO:0016209,GO:0016491,GO:0016684,GO:0030054,GO:0030312,GO:0042221,GO:0044464,GO:0045229,GO:0050896,GO:0051716,GO:0055044,GO:0055114,GO:0070887,GO:0071554,GO:0071555,GO:0071669,GO:0071840,GO:0071944,GO:0097237,GO:0098754,GO:0098869,GO:…	1.11.1.7	ko:K00430	ko00940,ko01100,ko01110,map00940,map01100,map01110	-	R00602,R02596,R03919,R04007,R07443	RC00034	ko00000,ko00001,ko01000	-	-	-	peroxidase
Pbr003308.1	225117.XP_009364156.1	3.56e-235	647.0	2C0PQ@1|root,2QQQJ@2759|Eukaryota,37PI1@33090|Viridiplantae,3GDNQ@35493|Streptophyta,4JCZ0@91835|fabids	35493|Streptophyta	Q	Belongs to the peroxidase family. Classical plant (class III) peroxidase subfamily	-	-	1.11.1.7	ko:K00430	ko00940,ko01100,ko01110,map00940,map01100,map01110	-	R00602,R02596,R03919,R04007,R07443	RC00034	ko00000,ko00001,ko01000	-	-	-	peroxidase
Pbr005400.1	225117.XP_009365290.1	1.44e-227	627.0	2C0PQ@1|root,2QQ2M@2759|Eukaryota,37IEW@33090|Viridiplantae,3GFRT@35493|Streptophyta,4JD5X@91835|fabids	35493|Streptophyta	Q	Belongs to the peroxidase family. Classical plant (class III) peroxidase subfamily	-	GO:0005575,GO:0005576,GO:0005618,GO:0005622,GO:0005623,GO:0005737,GO:0005794,GO:0005829,GO:0006725,GO:0008150,GO:0008152,GO:0009058,GO:0009698,GO:0009699,GO:0009808,GO:0009809,GO:0009888,GO:0009889,GO:0009891,GO:0009893,GO:0009987,GO:0010087,GO:0010089,GO:0012505,GO:0019222,GO:0019438,GO:0019748,GO:0030312,GO:0031323,GO:0031325,GO:0031326,GO:0031328,GO:0032502,GO:0043226,GO:0043227,GO:0043229,GO:…	1.11.1.7	ko:K00430	ko00940,ko01100,ko01110,map00940,map01100,map01110	-	R00602,R02596,R03919,R04007,R07443	RC00034	ko00000,ko00001,ko01000	-	-	-	peroxidase
Pbr009308.1	225117.XP_009363613.1	1.77e-237	652.0	2C0PQ@1|root,2QUMM@2759|Eukaryota,37IA7@33090|Viridiplantae,3GEDG@35493|Streptophyta,4JEY7@91835|fabids	35493|Streptophyta	Q	Belongs to the peroxidase family. Classical plant (class III) peroxidase subfamily	-	-	1.11.1.7	ko:K00430	ko00940,ko01100,ko01110,map00940,map01100,map01110	-	R00602,R02596,R03919,R04007,R07443	RC00034	ko00000,ko00001,ko01000	-	-	-	peroxidase
Pbr002672.1	225117.XP_009363613.1	1.77e-237	652.0	2C0PQ@1|root,2QUMM@2759|Eukaryota,37IA7@33090|Viridiplantae,3GEDG@35493|Streptophyta,4JEY7@91835|fabids	35493|Streptophyta	Q	Belongs to the peroxidase family. Classical plant (class III) peroxidase subfamily	-	-	1.11.1.7	ko:K00430	ko00940,ko01100,ko01110,map00940,map01100,map01110	-	R00602,R02596,R03919,R04007,R07443	RC00034	ko00000,ko00001,ko01000	-	-	-	peroxidase
Pbr002505.1	225117.XP_009363277.1	3.99e-258	707.0	2C0PQ@1|root,2QTJB@2759|Eukaryota,37RDH@33090|Viridiplantae,3G9VI@35493|Streptophyta,4JF7U@91835|fabids	35493|Streptophyta	W	Belongs to the peroxidase family. Classical plant (class III) peroxidase subfamily	-	GO:0003674,GO:0003824,GO:0004601,GO:0005575,GO:0005618,GO:0005623,GO:0005911,GO:0008150,GO:0008152,GO:0009505,GO:0009506,GO:0009636,GO:0009664,GO:0009987,GO:0016043,GO:0016209,GO:0016491,GO:0016684,GO:0030054,GO:0030312,GO:0042221,GO:0044464,GO:0045229,GO:0050896,GO:0051716,GO:0055044,GO:0055114,GO:0070887,GO:0071554,GO:0071555,GO:0071669,GO:0071840,GO:0071944,GO:0097237,GO:0098754,GO:0098869,GO:…	1.11.1.7	ko:K00430	ko00940,ko01100,ko01110,map00940,map01100,map01110	-	R00602,R02596,R03919,R04007,R07443	RC00034	ko00000,ko00001,ko01000	-	-	-	peroxidase
Pbr010270.1	225117.XP_009368639.1	2.03e-248	682.0	2C0PQ@1|root,2QTJB@2759|Eukaryota,37RDH@33090|Viridiplantae,3G9VI@35493|Streptophyta,4JDSK@91835|fabids	35493|Streptophyta	Q	Belongs to the peroxidase family. Classical plant (class III) peroxidase subfamily	-	GO:0003674,GO:0003824,GO:0004601,GO:0005575,GO:0005618,GO:0005623,GO:0005911,GO:0008150,GO:0008152,GO:0009505,GO:0009506,GO:0009636,GO:0009664,GO:0009987,GO:0016043,GO:0016209,GO:0016491,GO:0016684,GO:0030054,GO:0030312,GO:0042221,GO:0044464,GO:0045229,GO:0050896,GO:0051716,GO:0055044,GO:0055114,GO:0070887,GO:0071554,GO:0071555,GO:0071669,GO:0071840,GO:0071944,GO:0097237,GO:0098754,GO:0098869,GO:…	1.11.1.7	ko:K00430	ko00940,ko01100,ko01110,map00940,map01100,map01110	-	R00602,R02596,R03919,R04007,R07443	RC00034	ko00000,ko00001,ko01000	-	-	-	peroxidase
Pbr010258.1	225117.XP_009368637.1	4.91e-247	685.0	2C0PQ@1|root,2QTJB@2759|Eukaryota,37RDH@33090|Viridiplantae,3G9VI@35493|Streptophyta,4JDSK@91835|fabids	35493|Streptophyta	Q	Belongs to the peroxidase family. Classical plant (class III) peroxidase subfamily	-	GO:0003674,GO:0003824,GO:0004601,GO:0005575,GO:0005618,GO:0005623,GO:0005911,GO:0008150,GO:0008152,GO:0009505,GO:0009506,GO:0009636,GO:0009664,GO:0009987,GO:0016043,GO:0016209,GO:0016491,GO:0016684,GO:0030054,GO:0030312,GO:0042221,GO:0044464,GO:0045229,GO:0050896,GO:0051716,GO:0055044,GO:0055114,GO:0070887,GO:0071554,GO:0071555,GO:0071669,GO:0071840,GO:0071944,GO:0097237,GO:0098754,GO:0098869,GO:…	1.11.1.7	ko:K00430	ko00940,ko01100,ko01110,map00940,map01100,map01110	-	R00602,R02596,R03919,R04007,R07443	RC00034	ko00000,ko00001,ko01000	-	-	-	peroxidase
Pbr026502.1	225117.XP_009355205.1	7.53e-239	656.0	2C0PQ@1|root,2QQ2G@2759|Eukaryota,37MK2@33090|Viridiplantae,3GD29@35493|Streptophyta,4JHB7@91835|fabids	35493|Streptophyta	W	Belongs to the peroxidase family. Classical plant (class III) peroxidase subfamily	-	-	1.11.1.7	ko:K00430	ko00940,ko01100,ko01110,map00940,map01100,map01110	-	R00602,R02596,R03919,R04007,R07443	RC00034	ko00000,ko00001,ko01000	-	-	-	peroxidase
Pbr026505.1	225117.XP_009355214.1	1.46e-238	655.0	2C0PQ@1|root,2QQ2G@2759|Eukaryota,37MK2@33090|Viridiplantae,3GD29@35493|Streptophyta,4JHB7@91835|fabids	35493|Streptophyta	W	Belongs to the peroxidase family. Classical plant (class III) peroxidase subfamily	-	-	1.11.1.7	ko:K00430	ko00940,ko01100,ko01110,map00940,map01100,map01110	-	R00602,R02596,R03919,R04007,R07443	RC00034	ko00000,ko00001,ko01000	-	-	-	peroxidase
Pbr026503.1	225117.XP_009355204.1	2.44e-235	647.0	2C0PQ@1|root,2QQ2G@2759|Eukaryota,37MK2@33090|Viridiplantae,3GD29@35493|Streptophyta,4JHB7@91835|fabids	35493|Streptophyta	W	Belongs to the peroxidase family. Classical plant (class III) peroxidase subfamily	-	-	1.11.1.7	ko:K00430	ko00940,ko01100,ko01110,map00940,map01100,map01110	-	R00602,R02596,R03919,R04007,R07443	RC00034	ko00000,ko00001,ko01000	-	-	-	peroxidase
Pbr022808.1	225117.XP_009378928.1	6.91e-233	640.0	2C0PQ@1|root,2QQ2M@2759|Eukaryota,37IEW@33090|Viridiplantae,3GFRT@35493|Streptophyta,4JD5X@91835|fabids	35493|Streptophyta	Q	Belongs to the peroxidase family. Classical plant (class III) peroxidase subfamily	-	GO:0005575,GO:0005576,GO:0005618,GO:0005622,GO:0005623,GO:0005737,GO:0005794,GO:0005829,GO:0006725,GO:0008150,GO:0008152,GO:0009058,GO:0009698,GO:0009699,GO:0009808,GO:0009809,GO:0009888,GO:0009889,GO:0009891,GO:0009893,GO:0009987,GO:0010087,GO:0010089,GO:0012505,GO:0019222,GO:0019438,GO:0019748,GO:0030312,GO:0031323,GO:0031325,GO:0031326,GO:0031328,GO:0032502,GO:0043226,GO:0043227,GO:0043229,GO:…	1.11.1.7	ko:K00430	ko00940,ko01100,ko01110,map00940,map01100,map01110	-	R00602,R02596,R03919,R04007,R07443	RC00034	ko00000,ko00001,ko01000	-	-	-	peroxidase
Pbr026235.1	225117.XP_009335766.1	1.25e-237	653.0	2C0PQ@1|root,2QR74@2759|Eukaryota,37M6C@33090|Viridiplantae,3GD7A@35493|Streptophyta,4JG8H@91835|fabids	35493|Streptophyta	W	Removal of H(2)O(2), oxidation of toxic reductants, biosynthesis and degradation of lignin, suberization, auxin catabolism, response to environmental stresses such as wounding, pathogen attack and oxidative stress	-	GO:0005575,GO:0005618,GO:0005622,GO:0005623,GO:0005737,GO:0005829,GO:0009505,GO:0030312,GO:0044424,GO:0044444,GO:0044464,GO:0071944	1.11.1.7	ko:K00430	ko00940,ko01100,ko01110,map00940,map01100,map01110	-	R00602,R02596,R03919,R04007,R07443	RC00034	ko00000,ko00001,ko01000	-	-	-	peroxidase
Pbr000686.1	225117.XP_009376683.1	4.53e-238	654.0	2C0PQ@1|root,2QQQJ@2759|Eukaryota,37PI1@33090|Viridiplantae,3GDNQ@35493|Streptophyta,4JCZ0@91835|fabids	35493|Streptophyta	Q	Belongs to the peroxidase family. Classical plant (class III) peroxidase subfamily	-	-	1.11.1.7	ko:K00430	ko00940,ko01100,ko01110,map00940,map01100,map01110	-	R00602,R02596,R03919,R04007,R07443	RC00034	ko00000,ko00001,ko01000	-	-	-	peroxidase
Pbr003309.1	225117.XP_009364089.1	1.83e-233	642.0	2C0PQ@1|root,2QVXS@2759|Eukaryota,37PB0@33090|Viridiplantae,3G9EZ@35493|Streptophyta,4JRF8@91835|fabids	35493|Streptophyta	Q	Removal of H(2)O(2), oxidation of toxic reductants, biosynthesis and degradation of lignin, suberization, auxin catabolism, response to environmental stresses such as wounding, pathogen attack and oxidative stress	-	GO:0005575,GO:0005622,GO:0005623,GO:0005737,GO:0005773,GO:0005774,GO:0016020,GO:0031090,GO:0043226,GO:0043227,GO:0043229,GO:0043231,GO:0044422,GO:0044424,GO:0044437,GO:0044444,GO:0044446,GO:0044464,GO:0098588,GO:0098805	1.11.1.7	ko:K00430	ko00940,ko01100,ko01110,map00940,map01100,map01110	-	R00602,R02596,R03919,R04007,R07443	RC00034	ko00000,ko00001,ko01000	-	-	-	peroxidase
Pbr027164.1	225117.XP_009336489.1	2.03e-250	687.0	2C0PQ@1|root,2QT8W@2759|Eukaryota,37QSI@33090|Viridiplantae,3GBJG@35493|Streptophyta,4JDK4@91835|fabids	35493|Streptophyta	Q	Belongs to the peroxidase family. Classical plant (class III) peroxidase subfamily	-	GO:0003674,GO:0003824,GO:0004601,GO:0005575,GO:0005618,GO:0005622,GO:0005623,GO:0005737,GO:0005773,GO:0005911,GO:0008150,GO:0008152,GO:0009505,GO:0009506,GO:0009636,GO:0009664,GO:0009987,GO:0016020,GO:0016043,GO:0016209,GO:0016491,GO:0016684,GO:0030054,GO:0030312,GO:0042221,GO:0043226,GO:0043227,GO:0043229,GO:0043231,GO:0044424,GO:0044444,GO:0044464,GO:0045229,GO:0050896,GO:0051716,GO:0055044,GO:…	1.11.1.7	ko:K00430	ko00940,ko01100,ko01110,map00940,map01100,map01110	-	R00602,R02596,R03919,R04007,R07443	RC00034	ko00000,ko00001,ko01000	-	-	-	peroxidase
Pbr026504.1	225117.XP_009355213.1	1.78e-239	658.0	2C0PQ@1|root,2QQ2G@2759|Eukaryota,37MK2@33090|Viridiplantae,3GD29@35493|Streptophyta,4JHB7@91835|fabids	35493|Streptophyta	W	Belongs to the peroxidase family. Classical plant (class III) peroxidase subfamily	-	-	1.11.1.7	ko:K00430	ko00940,ko01100,ko01110,map00940,map01100,map01110	-	R00602,R02596,R03919,R04007,R07443	RC00034	ko00000,ko00001,ko01000	-	-	-	peroxidase
Pbr007903.1	225117.XP_009350762.1	4.1e-250	686.0	2C0PQ@1|root,2QT8W@2759|Eukaryota,37QSI@33090|Viridiplantae,3GBJG@35493|Streptophyta,4JDK4@91835|fabids	35493|Streptophyta	Q	Belongs to the peroxidase family. Classical plant (class III) peroxidase subfamily	-	GO:0003674,GO:0003824,GO:0004601,GO:0005575,GO:0005618,GO:0005622,GO:0005623,GO:0005737,GO:0005773,GO:0005911,GO:0008150,GO:0008152,GO:0009505,GO:0009506,GO:0009636,GO:0009664,GO:0009987,GO:0016020,GO:0016043,GO:0016209,GO:0016491,GO:0016684,GO:0030054,GO:0030312,GO:0042221,GO:0043226,GO:0043227,GO:0043229,GO:0043231,GO:0044424,GO:0044444,GO:0044464,GO:0045229,GO:0050896,GO:0051716,GO:0055044,GO:…	1.11.1.7	ko:K00430	ko00940,ko01100,ko01110,map00940,map01100,map01110	-	R00602,R02596,R03919,R04007,R07443	RC00034	ko00000,ko00001,ko01000	-	-	-	peroxidase
Pbr011560.1	225117.XP_009369546.1	1.57e-233	642.0	2C0PQ@1|root,2QQ5N@2759|Eukaryota,37R0I@33090|Viridiplantae,3G7X3@35493|Streptophyta,4JN44@91835|fabids	35493|Streptophyta	Q	Belongs to the peroxidase family. Classical plant (class III) peroxidase subfamily	-	-	1.11.1.7	ko:K00430	ko00940,ko01100,ko01110,map00940,map01100,map01110	-	R00602,R02596,R03919,R04007,R07443	RC00034	ko00000,ko00001,ko01000	-	-	-	peroxidase
Pbr000689.1	225117.XP_009375132.1	1.74e-251	690.0	2C0PQ@1|root,2QVXS@2759|Eukaryota,37PB0@33090|Viridiplantae,3G9EZ@35493|Streptophyta,4JTTD@91835|fabids	35493|Streptophyta	Q	Belongs to the peroxidase family. Classical plant (class III) peroxidase subfamily	-	GO:0000902,GO:0002682,GO:0002684,GO:0003674,GO:0003824,GO:0004601,GO:0005488,GO:0005575,GO:0005576,GO:0005618,GO:0005622,GO:0005623,GO:0005737,GO:0005773,GO:0005774,GO:0005794,GO:0006950,GO:0006952,GO:0006970,GO:0008150,GO:0008152,GO:0009314,GO:0009416,GO:0009505,GO:0009605,GO:0009607,GO:0009617,GO:0009620,GO:0009628,GO:0009636,GO:0009651,GO:0009653,GO:0009719,GO:0009725,GO:0009735,GO:0009826,GO:…	1.11.1.7	ko:K00430	ko00940,ko01100,ko01110,map00940,map01100,map01110	-	R00602,R02596,R03919,R04007,R07443	RC00034	ko00000,ko00001,ko01000	-	-	-	peroxidase
Pbr013075.1	225117.XP_009354386.1	6.18e-238	654.0	2C0PQ@1|root,2QT8W@2759|Eukaryota,37HUF@33090|Viridiplantae,3GE7A@35493|Streptophyta,4JFR2@91835|fabids	35493|Streptophyta	Q	Belongs to the peroxidase family. Classical plant (class III) peroxidase subfamily	-	-	1.11.1.7	ko:K00430	ko00940,ko01100,ko01110,map00940,map01100,map01110	-	R00602,R02596,R03919,R04007,R07443	RC00034	ko00000,ko00001,ko01000	-	-	-	peroxidase
Pbr000687.1	225117.XP_009375114.1	1.06e-232	640.0	2C0PQ@1|root,2QVXS@2759|Eukaryota,37PB0@33090|Viridiplantae,3G9EZ@35493|Streptophyta,4JRF8@91835|fabids	35493|Streptophyta	Q	Removal of H(2)O(2), oxidation of toxic reductants, biosynthesis and degradation of lignin, suberization, auxin catabolism, response to environmental stresses such as wounding, pathogen attack and oxidative stress	-	GO:0005575,GO:0005622,GO:0005623,GO:0005737,GO:0005773,GO:0005774,GO:0016020,GO:0031090,GO:0043226,GO:0043227,GO:0043229,GO:0043231,GO:0044422,GO:0044424,GO:0044437,GO:0044444,GO:0044446,GO:0044464,GO:0098588,GO:0098805	1.11.1.7	ko:K00430	ko00940,ko01100,ko01110,map00940,map01100,map01110	-	R00602,R02596,R03919,R04007,R07443	RC00034	ko00000,ko00001,ko01000	-	-	-	peroxidase
Pbr035815.1	225117.XP_009369457.1	2.96e-221	612.0	2C0PQ@1|root,2QVXS@2759|Eukaryota,37PB0@33090|Viridiplantae,3G9EZ@35493|Streptophyta,4JEBC@91835|fabids	35493|Streptophyta	Q	Belongs to the peroxidase family. Classical plant (class III) peroxidase subfamily	-	GO:0000003,GO:0002215,GO:0003006,GO:0005575,GO:0005622,GO:0005623,GO:0005737,GO:0005773,GO:0005774,GO:0005794,GO:0006950,GO:0006952,GO:0007275,GO:0008150,GO:0009791,GO:0009908,GO:0012505,GO:0016020,GO:0022414,GO:0031090,GO:0032501,GO:0032502,GO:0043226,GO:0043227,GO:0043229,GO:0043231,GO:0044422,GO:0044424,GO:0044437,GO:0044444,GO:0044446,GO:0044464,GO:0048367,GO:0048608,GO:0048731,GO:0048856,GO:…	1.11.1.7	ko:K00430	ko00940,ko01100,ko01110,map00940,map01100,map01110	-	R00602,R02596,R03919,R04007,R07443	RC00034	ko00000,ko00001,ko01000	-	-	-	peroxidase
Pbr011559.1	3750.XP_008384726.1	9.32e-225	620.0	2C0PQ@1|root,2QQ5N@2759|Eukaryota,37R0I@33090|Viridiplantae,3G7X3@35493|Streptophyta,4JN44@91835|fabids	35493|Streptophyta	Q	Belongs to the peroxidase family. Classical plant (class III) peroxidase subfamily	-	-	1.11.1.7	ko:K00430	ko00940,ko01100,ko01110,map00940,map01100,map01110	-	R00602,R02596,R03919,R04007,R07443	RC00034	ko00000,ko00001,ko01000	-	-	-	peroxidase
Pbr022326.1	225117.XP_009378489.1	1.75e-216	598.0	2C0PQ@1|root,2QSBQ@2759|Eukaryota,37N9D@33090|Viridiplantae,3GGC9@35493|Streptophyta,4JDBT@91835|fabids	35493|Streptophyta	Q	Belongs to the peroxidase family. Classical plant (class III) peroxidase subfamily	-	GO:0003674,GO:0003824,GO:0004601,GO:0005575,GO:0005618,GO:0005623,GO:0005911,GO:0008150,GO:0008152,GO:0009505,GO:0009506,GO:0009636,GO:0009664,GO:0009987,GO:0016043,GO:0016209,GO:0016491,GO:0016684,GO:0030054,GO:0030312,GO:0042221,GO:0044464,GO:0045229,GO:0050896,GO:0051716,GO:0055044,GO:0055114,GO:0070887,GO:0071554,GO:0071555,GO:0071669,GO:0071840,GO:0071944,GO:0097237,GO:0098754,GO:0098869,GO:…	1.11.1.7	ko:K00430	ko00940,ko01100,ko01110,map00940,map01100,map01110	-	R00602,R02596,R03919,R04007,R07443	RC00034	ko00000,ko00001,ko01000	-	-	-	peroxidase
Pbr011562.1	225117.XP_009369543.1	1.35e-224	619.0	2C0PQ@1|root,2QT8W@2759|Eukaryota,37HUF@33090|Viridiplantae,3GE7A@35493|Streptophyta,4JFR2@91835|fabids	35493|Streptophyta	Q	Belongs to the peroxidase family. Classical plant (class III) peroxidase subfamily	-	-	1.11.1.7	ko:K00430	ko00940,ko01100,ko01110,map00940,map01100,map01110	-	R00602,R02596,R03919,R04007,R07443	RC00034	ko00000,ko00001,ko01000	-	-	-	peroxidase
Pbr015016.1	225117.XP_009372105.1	1.84e-238	655.0	2CN4R@1|root,2QTWH@2759|Eukaryota,37I29@33090|Viridiplantae,3GEFW@35493|Streptophyta,4JKYZ@91835|fabids	35493|Streptophyta	Q	Belongs to the peroxidase family. Classical plant (class III) peroxidase subfamily	-	-	1.11.1.7	ko:K00430	ko00940,ko01100,ko01110,map00940,map01100,map01110	-	R00602,R02596,R03919,R04007,R07443	RC00034	ko00000,ko00001,ko01000	-	-	-	peroxidase
Pbr010975.1	225117.XP_009369255.1	3.04e-223	616.0	2C0PQ@1|root,2QT8W@2759|Eukaryota,37HUF@33090|Viridiplantae,3GAU8@35493|Streptophyta,4JIS3@91835|fabids	35493|Streptophyta	Q	Belongs to the peroxidase family. Classical plant (class III) peroxidase subfamily	-	-	1.11.1.7	ko:K00430	ko00940,ko01100,ko01110,map00940,map01100,map01110	-	R00602,R02596,R03919,R04007,R07443	RC00034	ko00000,ko00001,ko01000	-	-	-	peroxidase
Pbr021747.1	225117.XP_009377832.1	5.79e-231	637.0	2C0PQ@1|root,2QPI1@2759|Eukaryota,37Q4R@33090|Viridiplantae,3GCCW@35493|Streptophyta,4JKND@91835|fabids	35493|Streptophyta	Q	Belongs to the peroxidase family. Classical plant (class III) peroxidase subfamily	-	GO:0003674,GO:0003824,GO:0004601,GO:0005575,GO:0005618,GO:0005623,GO:0005911,GO:0008150,GO:0008152,GO:0009505,GO:0009506,GO:0009636,GO:0009664,GO:0009987,GO:0016043,GO:0016209,GO:0016491,GO:0016684,GO:0030054,GO:0030312,GO:0042221,GO:0044464,GO:0045229,GO:0050896,GO:0051716,GO:0055044,GO:0055114,GO:0070887,GO:0071554,GO:0071555,GO:0071669,GO:0071840,GO:0071944,GO:0097237,GO:0098754,GO:0098869,GO:…	1.11.1.7	ko:K00430	ko00940,ko01100,ko01110,map00940,map01100,map01110	-	R00602,R02596,R03919,R04007,R07443	RC00034	ko00000,ko00001,ko01000	-	-	-	peroxidase
Pbr005912.1	225117.XP_009335807.1	0.0	908.0	COG2262@1|root,KOG0410@2759|Eukaryota,37HF3@33090|Viridiplantae,3GGVZ@35493|Streptophyta,4JHQN@91835|fabids	35493|Streptophyta	S	GTP-binding protein	-	-	-	ko:K03665	-	-	-	-	ko00000,ko03009	-	-	-	GTP-bdg_M,GTP-bdg_N,MMR_HSR1
Pbr013078.1	225117.XP_009358287.1	2.12e-225	621.0	2C0PQ@1|root,2QU1K@2759|Eukaryota,37KW4@33090|Viridiplantae,3GDIS@35493|Streptophyta,4JSR3@91835|fabids	35493|Streptophyta	Q	Belongs to the peroxidase family. Classical plant (class III) peroxidase subfamily	-	-	1.11.1.7	ko:K00430	ko00940,ko01100,ko01110,map00940,map01100,map01110	-	R00602,R02596,R03919,R04007,R07443	RC00034	ko00000,ko00001,ko01000	-	-	-	peroxidase
Pbr011557.1	225117.XP_009369542.1	0.0	1879.0	28JSH@1|root,2QS6A@2759|Eukaryota,37SJG@33090|Viridiplantae,3G9B0@35493|Streptophyta,4JKQH@91835|fabids	35493|Streptophyta	S	Protein TIC110, chloroplastic-like	-	GO:0005575,GO:0005622,GO:0005623,GO:0005737,GO:0006605,GO:0006810,GO:0006886,GO:0006996,GO:0008104,GO:0008150,GO:0009507,GO:0009526,GO:0009528,GO:0009536,GO:0009657,GO:0009658,GO:0009706,GO:0009941,GO:0009987,GO:0015031,GO:0015833,GO:0016020,GO:0016043,GO:0017038,GO:0019866,GO:0031090,GO:0031897,GO:0031967,GO:0031969,GO:0031975,GO:0032991,GO:0033036,GO:0033365,GO:0034613,GO:0042170,GO:0042886,GO:…	-	-	-	-	-	-	-	-	-	-	Tic110
Pbr002950.1	225117.XP_009363835.1	1.38e-225	622.0	2C0PQ@1|root,2QWJY@2759|Eukaryota,37MIE@33090|Viridiplantae,3GBN5@35493|Streptophyta,4JIE9@91835|fabids	35493|Streptophyta	T	peroxidase	-	-	1.11.1.7	ko:K00430	ko00940,ko01100,ko01110,map00940,map01100,map01110	-	R00602,R02596,R03919,R04007,R07443	RC00034	ko00000,ko00001,ko01000	-	-	-	peroxidase
Pbr010973.1	225117.XP_009369253.1	4.81e-226	623.0	2C0PQ@1|root,2QWJY@2759|Eukaryota,37MIE@33090|Viridiplantae,3GBN5@35493|Streptophyta,4JIE9@91835|fabids	35493|Streptophyta	T	peroxidase	-	-	1.11.1.7	ko:K00430	ko00940,ko01100,ko01110,map00940,map01100,map01110	-	R00602,R02596,R03919,R04007,R07443	RC00034	ko00000,ko00001,ko01000	-	-	-	peroxidase
Pbr002956.1	225117.XP_009363847.1	3.04e-223	616.0	2C0PQ@1|root,2QT8W@2759|Eukaryota,37HUF@33090|Viridiplantae,3GAU8@35493|Streptophyta,4JIS3@91835|fabids	35493|Streptophyta	Q	Belongs to the peroxidase family. Classical plant (class III) peroxidase subfamily	-	-	1.11.1.7	ko:K00430	ko00940,ko01100,ko01110,map00940,map01100,map01110	-	R00602,R02596,R03919,R04007,R07443	RC00034	ko00000,ko00001,ko01000	-	-	-	peroxidase
Pbr041097.1	225117.XP_009361865.1	3.25e-293	800.0	2C0PQ@1|root,2QSS8@2759|Eukaryota,37MDD@33090|Viridiplantae,3GCFX@35493|Streptophyta,4JJMN@91835|fabids	35493|Streptophyta	Q	Belongs to the peroxidase family. Classical plant (class III) peroxidase subfamily	-	GO:0003674,GO:0003824,GO:0004601,GO:0005575,GO:0005618,GO:0005623,GO:0005911,GO:0008150,GO:0008152,GO:0009505,GO:0009506,GO:0009636,GO:0009664,GO:0009987,GO:0016043,GO:0016209,GO:0016491,GO:0016684,GO:0030054,GO:0030312,GO:0042221,GO:0044464,GO:0045229,GO:0050896,GO:0051716,GO:0055044,GO:0055114,GO:0070887,GO:0071554,GO:0071555,GO:0071669,GO:0071840,GO:0071944,GO:0097237,GO:0098754,GO:0098869,GO:…	1.11.1.7	ko:K00430	ko00940,ko01100,ko01110,map00940,map01100,map01110	-	R00602,R02596,R03919,R04007,R07443	RC00034	ko00000,ko00001,ko01000	-	-	-	peroxidase
Pbr036153.1	225117.XP_009359340.1	3.47e-244	670.0	2C0PQ@1|root,2QPX7@2759|Eukaryota,37M7X@33090|Viridiplantae,3G8GE@35493|Streptophyta,4JG70@91835|fabids	35493|Streptophyta	Q	Belongs to the peroxidase family	-	-	1.11.1.7	ko:K00430	ko00940,ko01100,ko01110,map00940,map01100,map01110	-	R00602,R02596,R03919,R04007,R07443	RC00034	ko00000,ko00001,ko01000	-	-	-	peroxidase
Pbr014607.1	225117.XP_009371985.1	5.59e-215	595.0	2C0PQ@1|root,2QU1K@2759|Eukaryota,37KW4@33090|Viridiplantae,3GDIS@35493|Streptophyta,4JNBN@91835|fabids	35493|Streptophyta	Q	Belongs to the peroxidase family. Classical plant (class III) peroxidase subfamily	-	-	1.11.1.7	ko:K00430	ko00940,ko01100,ko01110,map00940,map01100,map01110	-	R00602,R02596,R03919,R04007,R07443	RC00034	ko00000,ko00001,ko01000	-	-	-	peroxidase
Pbr013214.1	225117.XP_009355742.1	2.47e-251	689.0	2C0PQ@1|root,2QT8W@2759|Eukaryota,37P89@33090|Viridiplantae,3GFV5@35493|Streptophyta,4JN5U@91835|fabids	35493|Streptophyta	Q	Belongs to the peroxidase family. Classical plant (class III) peroxidase subfamily	-	-	1.11.1.7	ko:K00430	ko00940,ko01100,ko01110,map00940,map01100,map01110	-	R00602,R02596,R03919,R04007,R07443	RC00034	ko00000,ko00001,ko01000	-	-	-	peroxidase
Pbr007908.1	225117.XP_009350776.1	2.94e-235	647.0	2C0PQ@1|root,2QR74@2759|Eukaryota,37M6C@33090|Viridiplantae,3GD7A@35493|Streptophyta,4JGCK@91835|fabids	35493|Streptophyta	Q	Belongs to the peroxidase family. Classical plant (class III) peroxidase subfamily	-	GO:0003674,GO:0003824,GO:0004553,GO:0009044,GO:0016787,GO:0016798,GO:0097599	1.11.1.7	ko:K00430	ko00940,ko01100,ko01110,map00940,map01100,map01110	-	R00602,R02596,R03919,R04007,R07443	RC00034	ko00000,ko00001,ko01000	-	-	-	peroxidase
Pbr007909.1	225117.XP_009350777.1	1.77e-236	650.0	2C0PQ@1|root,2QR74@2759|Eukaryota,37M6C@33090|Viridiplantae,3GD7A@35493|Streptophyta,4JGCK@91835|fabids	35493|Streptophyta	Q	Belongs to the peroxidase family. Classical plant (class III) peroxidase subfamily	-	GO:0003674,GO:0003824,GO:0004553,GO:0009044,GO:0016787,GO:0016798,GO:0097599	1.11.1.7	ko:K00430	ko00940,ko01100,ko01110,map00940,map01100,map01110	-	R00602,R02596,R03919,R04007,R07443	RC00034	ko00000,ko00001,ko01000	-	-	-	peroxidase
Pbr002948.1	225117.XP_009363847.1	1.19e-215	603.0	2C0PQ@1|root,2QT8W@2759|Eukaryota,37HUF@33090|Viridiplantae,3GAU8@35493|Streptophyta,4JIS3@91835|fabids	35493|Streptophyta	Q	Belongs to the peroxidase family. Classical plant (class III) peroxidase subfamily	-	-	1.11.1.7	ko:K00430	ko00940,ko01100,ko01110,map00940,map01100,map01110	-	R00602,R02596,R03919,R04007,R07443	RC00034	ko00000,ko00001,ko01000	-	-	-	peroxidase
Pbr036152.1	225117.XP_009359339.1	3.49e-246	676.0	2C0PQ@1|root,2QQF1@2759|Eukaryota,37SUH@33090|Viridiplantae,3G8R0@35493|Streptophyta	35493|Streptophyta	Q	Belongs to the peroxidase family. Classical plant (class III) peroxidase subfamily	-	-	1.11.1.7	ko:K00430	ko00940,ko01100,ko01110,map00940,map01100,map01110	-	R00602,R02596,R03919,R04007,R07443	RC00034	ko00000,ko00001,ko01000	-	-	-	peroxidase
Pbr032800.1	225117.XP_009341182.1	3.27e-256	701.0	2C0PQ@1|root,2QRTQ@2759|Eukaryota,37J5X@33090|Viridiplantae,3GDV9@35493|Streptophyta,4JIQG@91835|fabids	35493|Streptophyta	Q	Removal of H(2)O(2), oxidation of toxic reductants, biosynthesis and degradation of lignin, suberization, auxin catabolism, response to environmental stresses such as wounding, pathogen attack and oxidative stress	-	GO:0003674,GO:0003824,GO:0004601,GO:0005575,GO:0005618,GO:0005623,GO:0005911,GO:0008150,GO:0008152,GO:0009505,GO:0009506,GO:0009636,GO:0009664,GO:0009987,GO:0016043,GO:0016209,GO:0016491,GO:0016684,GO:0030054,GO:0030312,GO:0042221,GO:0044464,GO:0045229,GO:0050896,GO:0051716,GO:0055044,GO:0055114,GO:0070887,GO:0071554,GO:0071555,GO:0071669,GO:0071840,GO:0071944,GO:0097237,GO:0098754,GO:0098869,GO:…	1.11.1.7	ko:K00430	ko00940,ko01100,ko01110,map00940,map01100,map01110	-	R00602,R02596,R03919,R04007,R07443	RC00034	ko00000,ko00001,ko01000	-	-	-	peroxidase
Pbr030045.1	225117.XP_009356488.1	8.55e-246	674.0	2C0PQ@1|root,2QT8W@2759|Eukaryota,37P89@33090|Viridiplantae,3GFV5@35493|Streptophyta,4JN5U@91835|fabids	35493|Streptophyta	Q	Belongs to the peroxidase family. Classical plant (class III) peroxidase subfamily	-	-	1.11.1.7	ko:K00430	ko00940,ko01100,ko01110,map00940,map01100,map01110	-	R00602,R02596,R03919,R04007,R07443	RC00034	ko00000,ko00001,ko01000	-	-	-	peroxidase
Pbr037526.1	225117.XP_009344447.1	4.54e-241	662.0	2C0PQ@1|root,2QRJD@2759|Eukaryota,37RXD@33090|Viridiplantae,3G9AY@35493|Streptophyta,4JH0Y@91835|fabids	35493|Streptophyta	Q	Removal of H(2)O(2), oxidation of toxic reductants, biosynthesis and degradation of lignin, suberization, auxin catabolism, response to environmental stresses such as wounding, pathogen attack and oxidative stress	-	GO:0000003,GO:0003006,GO:0005575,GO:0005618,GO:0005622,GO:0005623,GO:0005737,GO:0005829,GO:0006725,GO:0007275,GO:0008150,GO:0008152,GO:0009058,GO:0009505,GO:0009698,GO:0009699,GO:0009791,GO:0009808,GO:0009809,GO:0009987,GO:0010228,GO:0019438,GO:0019748,GO:0022414,GO:0030312,GO:0032501,GO:0032502,GO:0044237,GO:0044249,GO:0044424,GO:0044444,GO:0044464,GO:0044550,GO:0048608,GO:0048731,GO:0048856,GO:…	1.11.1.7	ko:K00430	ko00940,ko01100,ko01110,map00940,map01100,map01110	-	R00602,R02596,R03919,R04007,R07443	RC00034	ko00000,ko00001,ko01000	-	-	-	peroxidase
Pbr035186.1	225117.XP_009342775.1	1.52e-237	652.0	2C0PQ@1|root,2QV9M@2759|Eukaryota,37PJY@33090|Viridiplantae,3GBPG@35493|Streptophyta,4JD1S@91835|fabids	35493|Streptophyta	Q	Belongs to the peroxidase family. Classical plant (class III) peroxidase subfamily	-	GO:0005575,GO:0005622,GO:0005623,GO:0005737,GO:0006950,GO:0006970,GO:0008150,GO:0009628,GO:0009651,GO:0044424,GO:0044464,GO:0050896	1.11.1.7	ko:K00430	ko00940,ko01100,ko01110,map00940,map01100,map01110	-	R00602,R02596,R03919,R04007,R07443	RC00034	ko00000,ko00001,ko01000	-	-	-	peroxidase
Pbr016853.1	225117.XP_009353060.1	5e-184	515.0	2C0PQ@1|root,2QPI1@2759|Eukaryota,37Q4R@33090|Viridiplantae,3GCCW@35493|Streptophyta,4JREX@91835|fabids	35493|Streptophyta	Q	Belongs to the peroxidase family. Classical plant (class III) peroxidase subfamily	-	GO:0003674,GO:0003824,GO:0004601,GO:0005575,GO:0005618,GO:0005623,GO:0005911,GO:0008150,GO:0008152,GO:0009505,GO:0009506,GO:0009636,GO:0009664,GO:0009987,GO:0016043,GO:0016209,GO:0016491,GO:0016684,GO:0030054,GO:0030312,GO:0042221,GO:0044464,GO:0045229,GO:0050896,GO:0051716,GO:0055044,GO:0055114,GO:0070887,GO:0071554,GO:0071555,GO:0071669,GO:0071840,GO:0071944,GO:0097237,GO:0098754,GO:0098869,GO:…	1.11.1.7	ko:K00430	ko00940,ko01100,ko01110,map00940,map01100,map01110	-	R00602,R02596,R03919,R04007,R07443	RC00034	ko00000,ko00001,ko01000	-	-	-	peroxidase
Pbr013905.1	225117.XP_009371261.1	5.62e-220	608.0	2C0PQ@1|root,2QVMI@2759|Eukaryota,37QE8@33090|Viridiplantae,3GGZN@35493|Streptophyta,4JN8Y@91835|fabids	35493|Streptophyta	Q	Removal of H(2)O(2), oxidation of toxic reductants, biosynthesis and degradation of lignin, suberization, auxin catabolism, response to environmental stresses such as wounding, pathogen attack and oxidative stress	-	GO:0003674,GO:0003824,GO:0004601,GO:0005575,GO:0005618,GO:0005623,GO:0005911,GO:0008150,GO:0008152,GO:0009505,GO:0009506,GO:0009636,GO:0009664,GO:0009987,GO:0016043,GO:0016209,GO:0016491,GO:0016684,GO:0030054,GO:0030312,GO:0042221,GO:0044464,GO:0045229,GO:0050896,GO:0051716,GO:0055044,GO:0055114,GO:0070887,GO:0071554,GO:0071555,GO:0071669,GO:0071840,GO:0071944,GO:0097237,GO:0098754,GO:0098869,GO:…	1.11.1.7	ko:K00430	ko00940,ko01100,ko01110,map00940,map01100,map01110	-	R00602,R02596,R03919,R04007,R07443	RC00034	ko00000,ko00001,ko01000	-	-	-	peroxidase
Pbr015968.1	225117.XP_009373140.1	2.87e-247	679.0	2C0PQ@1|root,2QU1K@2759|Eukaryota,37KW4@33090|Viridiplantae,3GDIS@35493|Streptophyta	35493|Streptophyta	Q	Belongs to the peroxidase family. Classical plant (class III) peroxidase subfamily	-	-	1.11.1.7	ko:K00430	ko00940,ko01100,ko01110,map00940,map01100,map01110	-	R00602,R02596,R03919,R04007,R07443	RC00034	ko00000,ko00001,ko01000	-	-	-	peroxidase
Pbr032785.1	225117.XP_009341295.1	6.63e-203	565.0	2C0PQ@1|root,2QVMI@2759|Eukaryota,37QE8@33090|Viridiplantae,3GGZN@35493|Streptophyta,4JN8Y@91835|fabids	35493|Streptophyta	Q	Removal of H(2)O(2), oxidation of toxic reductants, biosynthesis and degradation of lignin, suberization, auxin catabolism, response to environmental stresses such as wounding, pathogen attack and oxidative stress	-	GO:0003674,GO:0003824,GO:0004601,GO:0005575,GO:0005618,GO:0005623,GO:0005911,GO:0008150,GO:0008152,GO:0009505,GO:0009506,GO:0009636,GO:0009664,GO:0009987,GO:0016043,GO:0016209,GO:0016491,GO:0016684,GO:0030054,GO:0030312,GO:0042221,GO:0044464,GO:0045229,GO:0050896,GO:0051716,GO:0055044,GO:0055114,GO:0070887,GO:0071554,GO:0071555,GO:0071669,GO:0071840,GO:0071944,GO:0097237,GO:0098754,GO:0098869,GO:…	1.11.1.7	ko:K00430	ko00940,ko01100,ko01110,map00940,map01100,map01110	-	R00602,R02596,R03919,R04007,R07443	RC00034	ko00000,ko00001,ko01000	-	-	-	peroxidase
Pbr036474.1	225117.XP_009359075.1	1.61e-212	589.0	28KN8@1|root,2QT3T@2759|Eukaryota,37IVB@33090|Viridiplantae,3GAFI@35493|Streptophyta,4JG25@91835|fabids	35493|Streptophyta	Q	Removal of H(2)O(2), oxidation of toxic reductants, biosynthesis and degradation of lignin, suberization, auxin catabolism, response to environmental stresses such as wounding, pathogen attack and oxidative stress	-	GO:0003674,GO:0003824,GO:0004601,GO:0005575,GO:0005618,GO:0005623,GO:0005911,GO:0008150,GO:0008152,GO:0009505,GO:0009506,GO:0009636,GO:0009664,GO:0009987,GO:0016043,GO:0016209,GO:0016491,GO:0016684,GO:0030054,GO:0030312,GO:0042221,GO:0044464,GO:0045229,GO:0050896,GO:0051716,GO:0055044,GO:0055114,GO:0070887,GO:0071554,GO:0071555,GO:0071669,GO:0071840,GO:0071944,GO:0097237,GO:0098754,GO:0098869,GO:…	1.11.1.7	ko:K00430	ko00940,ko01100,ko01110,map00940,map01100,map01110	-	R00602,R02596,R03919,R04007,R07443	RC00034	ko00000,ko00001,ko01000	-	-	-	peroxidase
Pbr036549.1	225117.XP_009359075.1	7.87e-235	646.0	28KN8@1|root,2QT3T@2759|Eukaryota,37IVB@33090|Viridiplantae,3GAFI@35493|Streptophyta,4JG25@91835|fabids	35493|Streptophyta	Q	Removal of H(2)O(2), oxidation of toxic reductants, biosynthesis and degradation of lignin, suberization, auxin catabolism, response to environmental stresses such as wounding, pathogen attack and oxidative stress	-	GO:0003674,GO:0003824,GO:0004601,GO:0005575,GO:0005618,GO:0005623,GO:0005911,GO:0008150,GO:0008152,GO:0009505,GO:0009506,GO:0009636,GO:0009664,GO:0009987,GO:0016043,GO:0016209,GO:0016491,GO:0016684,GO:0030054,GO:0030312,GO:0042221,GO:0044464,GO:0045229,GO:0050896,GO:0051716,GO:0055044,GO:0055114,GO:0070887,GO:0071554,GO:0071555,GO:0071669,GO:0071840,GO:0071944,GO:0097237,GO:0098754,GO:0098869,GO:…	1.11.1.7	ko:K00430	ko00940,ko01100,ko01110,map00940,map01100,map01110	-	R00602,R02596,R03919,R04007,R07443	RC00034	ko00000,ko00001,ko01000	-	-	-	peroxidase
Pbr004299.1	225117.XP_009334072.1	3.85e-201	560.0	2C0PQ@1|root,2QQ2G@2759|Eukaryota,37KR3@33090|Viridiplantae,3G7N2@35493|Streptophyta,4JGKE@91835|fabids	35493|Streptophyta	Q	Belongs to the peroxidase family. Classical plant (class III) peroxidase subfamily	-	GO:0003674,GO:0003824,GO:0004601,GO:0005575,GO:0005618,GO:0005623,GO:0005911,GO:0008150,GO:0008152,GO:0009505,GO:0009506,GO:0009636,GO:0009664,GO:0009987,GO:0016043,GO:0016209,GO:0016491,GO:0016684,GO:0030054,GO:0030312,GO:0042221,GO:0044464,GO:0045229,GO:0050896,GO:0051716,GO:0055044,GO:0055114,GO:0070887,GO:0071554,GO:0071555,GO:0071669,GO:0071840,GO:0071944,GO:0097237,GO:0098754,GO:0098869,GO:…	1.11.1.7	ko:K00430	ko00940,ko01100,ko01110,map00940,map01100,map01110	-	R00602,R02596,R03919,R04007,R07443	RC00034	ko00000,ko00001,ko01000	-	-	-	peroxidase
Pbr034479.1	225117.XP_009353257.1	9.96e-106	313.0	2C0PQ@1|root,2QQVF@2759|Eukaryota,37M88@33090|Viridiplantae,3GFMR@35493|Streptophyta,4JS51@91835|fabids	35493|Streptophyta	Q	Belongs to the peroxidase family. Classical plant (class III) peroxidase subfamily	-	GO:0003674,GO:0003824,GO:0004601,GO:0005575,GO:0005618,GO:0005623,GO:0005911,GO:0006725,GO:0008150,GO:0008152,GO:0009505,GO:0009506,GO:0009636,GO:0009664,GO:0009698,GO:0009808,GO:0009987,GO:0016043,GO:0016209,GO:0016491,GO:0016684,GO:0019748,GO:0030054,GO:0030312,GO:0042221,GO:0044237,GO:0044464,GO:0045229,GO:0050896,GO:0051716,GO:0055044,GO:0055114,GO:0070887,GO:0071554,GO:0071555,GO:0071669,GO:…	1.11.1.7	ko:K00430	ko00940,ko01100,ko01110,map00940,map01100,map01110	-	R00602,R02596,R03919,R04007,R07443	RC00034	ko00000,ko00001,ko01000	-	-	-	peroxidase
Pbr006119.1	225117.XP_009365524.1	1.69e-232	639.0	2C0PQ@1|root,2RH3E@2759|Eukaryota,37QEB@33090|Viridiplantae,3GF6J@35493|Streptophyta,4JS4Z@91835|fabids	35493|Streptophyta	W	Belongs to the peroxidase family. Classical plant (class III) peroxidase subfamily	-	-	1.11.1.7	ko:K00430	ko00940,ko01100,ko01110,map00940,map01100,map01110	-	R00602,R02596,R03919,R04007,R07443	RC00034	ko00000,ko00001,ko01000	-	-	-	peroxidase
Pbr000438.1	225117.XP_009346467.1	6.34e-252	693.0	2CME3@1|root,2QQ3G@2759|Eukaryota,37NIR@33090|Viridiplantae,3G7PK@35493|Streptophyta,4JINX@91835|fabids	35493|Streptophyta	Q	Belongs to the peroxidase family. Classical plant (class III) peroxidase subfamily	-	GO:0003674,GO:0003824,GO:0004601,GO:0005575,GO:0005618,GO:0005623,GO:0005911,GO:0008150,GO:0008152,GO:0009505,GO:0009506,GO:0009636,GO:0009664,GO:0009987,GO:0016043,GO:0016209,GO:0016491,GO:0016684,GO:0030054,GO:0030312,GO:0042221,GO:0044464,GO:0045229,GO:0050896,GO:0051716,GO:0055044,GO:0055114,GO:0070887,GO:0071554,GO:0071555,GO:0071669,GO:0071840,GO:0071944,GO:0097237,GO:0098754,GO:0098869,GO:…	1.11.1.7	ko:K00430	ko00940,ko01100,ko01110,map00940,map01100,map01110	-	R00602,R02596,R03919,R04007,R07443	RC00034	ko00000,ko00001,ko01000	-	-	-	peroxidase
Pbr031894.1	225117.XP_009357449.1	1.8e-246	676.0	2C0PQ@1|root,2QRC2@2759|Eukaryota,37PEE@33090|Viridiplantae,3GDQB@35493|Streptophyta,4JDSD@91835|fabids	35493|Streptophyta	W	Removal of H(2)O(2), oxidation of toxic reductants, biosynthesis and degradation of lignin, suberization, auxin catabolism, response to environmental stresses such as wounding, pathogen attack and oxidative stress	-	GO:0003674,GO:0003824,GO:0004601,GO:0005575,GO:0005618,GO:0005623,GO:0005911,GO:0008150,GO:0008152,GO:0009505,GO:0009506,GO:0009636,GO:0009664,GO:0009987,GO:0016043,GO:0016209,GO:0016491,GO:0016684,GO:0030054,GO:0030312,GO:0042221,GO:0044464,GO:0045229,GO:0050896,GO:0051716,GO:0055044,GO:0055114,GO:0070887,GO:0071554,GO:0071555,GO:0071669,GO:0071840,GO:0071944,GO:0097237,GO:0098754,GO:0098869,GO:…	1.11.1.7	ko:K00430	ko00940,ko01100,ko01110,map00940,map01100,map01110	-	R00602,R02596,R03919,R04007,R07443	RC00034	ko00000,ko00001,ko01000	-	-	-	peroxidase
Pbr006117.1	225117.XP_009365523.1	2.41e-232	639.0	2C0PQ@1|root,2RH3E@2759|Eukaryota,37QEB@33090|Viridiplantae,3GF6J@35493|Streptophyta,4JS4Z@91835|fabids	35493|Streptophyta	W	Belongs to the peroxidase family. Classical plant (class III) peroxidase subfamily	-	-	1.11.1.7	ko:K00430	ko00940,ko01100,ko01110,map00940,map01100,map01110	-	R00602,R02596,R03919,R04007,R07443	RC00034	ko00000,ko00001,ko01000	-	-	-	peroxidase
Pbr000146.1	225117.XP_009360637.1	3.71e-237	653.0	2C0PQ@1|root,2QRC2@2759|Eukaryota,37PEE@33090|Viridiplantae,3GDQB@35493|Streptophyta,4JDSD@91835|fabids	35493|Streptophyta	W	Removal of H(2)O(2), oxidation of toxic reductants, biosynthesis and degradation of lignin, suberization, auxin catabolism, response to environmental stresses such as wounding, pathogen attack and oxidative stress	-	GO:0003674,GO:0003824,GO:0004601,GO:0005575,GO:0005618,GO:0005623,GO:0005911,GO:0008150,GO:0008152,GO:0009505,GO:0009506,GO:0009636,GO:0009664,GO:0009987,GO:0016043,GO:0016209,GO:0016491,GO:0016684,GO:0030054,GO:0030312,GO:0042221,GO:0044464,GO:0045229,GO:0050896,GO:0051716,GO:0055044,GO:0055114,GO:0070887,GO:0071554,GO:0071555,GO:0071669,GO:0071840,GO:0071944,GO:0097237,GO:0098754,GO:0098869,GO:…	1.11.1.7	ko:K00430	ko00940,ko01100,ko01110,map00940,map01100,map01110	-	R00602,R02596,R03919,R04007,R07443	RC00034	ko00000,ko00001,ko01000	-	-	-	peroxidase
Pbr006343.1	3750.XP_008348579.1	7.93e-202	561.0	2C0PQ@1|root,2QRJD@2759|Eukaryota,37RXD@33090|Viridiplantae,3G9AY@35493|Streptophyta,4JH0Y@91835|fabids	35493|Streptophyta	Q	Removal of H(2)O(2), oxidation of toxic reductants, biosynthesis and degradation of lignin, suberization, auxin catabolism, response to environmental stresses such as wounding, pathogen attack and oxidative stress	-	GO:0000003,GO:0003006,GO:0005575,GO:0005618,GO:0005622,GO:0005623,GO:0005737,GO:0005829,GO:0006725,GO:0007275,GO:0008150,GO:0008152,GO:0009058,GO:0009505,GO:0009698,GO:0009699,GO:0009791,GO:0009808,GO:0009809,GO:0009987,GO:0010228,GO:0019438,GO:0019748,GO:0022414,GO:0030312,GO:0032501,GO:0032502,GO:0044237,GO:0044249,GO:0044424,GO:0044444,GO:0044464,GO:0044550,GO:0048608,GO:0048731,GO:0048856,GO:…	1.11.1.7	ko:K00430	ko00940,ko01100,ko01110,map00940,map01100,map01110	-	R00602,R02596,R03919,R04007,R07443	RC00034	ko00000,ko00001,ko01000	-	-	-	peroxidase
Pbr037665.1	225117.XP_009344467.1	8.43e-202	562.0	2C0PQ@1|root,2QV9M@2759|Eukaryota,37PJY@33090|Viridiplantae,3GBPG@35493|Streptophyta,4JD1S@91835|fabids	35493|Streptophyta	Q	Belongs to the peroxidase family. Classical plant (class III) peroxidase subfamily	-	GO:0005575,GO:0005622,GO:0005623,GO:0005737,GO:0006950,GO:0006970,GO:0008150,GO:0009628,GO:0009651,GO:0044424,GO:0044464,GO:0050896	1.11.1.7	ko:K00430	ko00940,ko01100,ko01110,map00940,map01100,map01110	-	R00602,R02596,R03919,R04007,R07443	RC00034	ko00000,ko00001,ko01000	-	-	-	peroxidase
Pbr037664.1	225117.XP_009344467.1	8.43e-202	562.0	2C0PQ@1|root,2QV9M@2759|Eukaryota,37PJY@33090|Viridiplantae,3GBPG@35493|Streptophyta,4JD1S@91835|fabids	35493|Streptophyta	Q	Belongs to the peroxidase family. Classical plant (class III) peroxidase subfamily	-	GO:0005575,GO:0005622,GO:0005623,GO:0005737,GO:0006950,GO:0006970,GO:0008150,GO:0009628,GO:0009651,GO:0044424,GO:0044464,GO:0050896	1.11.1.7	ko:K00430	ko00940,ko01100,ko01110,map00940,map01100,map01110	-	R00602,R02596,R03919,R04007,R07443	RC00034	ko00000,ko00001,ko01000	-	-	-	peroxidase
Pbr015965.1	225117.XP_009373126.1	3.22e-168	476.0	2C0PQ@1|root,2QU1K@2759|Eukaryota,37KW4@33090|Viridiplantae,3GDIS@35493|Streptophyta,4JNBN@91835|fabids	35493|Streptophyta	Q	Belongs to the peroxidase family. Classical plant (class III) peroxidase subfamily	-	-	1.11.1.7	ko:K00430	ko00940,ko01100,ko01110,map00940,map01100,map01110	-	R00602,R02596,R03919,R04007,R07443	RC00034	ko00000,ko00001,ko01000	-	-	-	peroxidase
Pbr014605.1	225117.XP_009371984.1	1.09e-173	488.0	2C0PQ@1|root,2QU1K@2759|Eukaryota,37KW4@33090|Viridiplantae,3GDIS@35493|Streptophyta,4JNBN@91835|fabids	35493|Streptophyta	Q	Belongs to the peroxidase family. Classical plant (class III) peroxidase subfamily	-	-	1.11.1.7	ko:K00430	ko00940,ko01100,ko01110,map00940,map01100,map01110	-	R00602,R02596,R03919,R04007,R07443	RC00034	ko00000,ko00001,ko01000	-	-	-	peroxidase
Pbr003310.1	225117.XP_009364089.1	9.39e-177	495.0	2C0PQ@1|root,2QVXS@2759|Eukaryota,37PB0@33090|Viridiplantae,3G9EZ@35493|Streptophyta,4JRF8@91835|fabids	35493|Streptophyta	Q	Removal of H(2)O(2), oxidation of toxic reductants, biosynthesis and degradation of lignin, suberization, auxin catabolism, response to environmental stresses such as wounding, pathogen attack and oxidative stress	-	GO:0005575,GO:0005622,GO:0005623,GO:0005737,GO:0005773,GO:0005774,GO:0016020,GO:0031090,GO:0043226,GO:0043227,GO:0043229,GO:0043231,GO:0044422,GO:0044424,GO:0044437,GO:0044444,GO:0044446,GO:0044464,GO:0098588,GO:0098805	1.11.1.7	ko:K00430	ko00940,ko01100,ko01110,map00940,map01100,map01110	-	R00602,R02596,R03919,R04007,R07443	RC00034	ko00000,ko00001,ko01000	-	-	-	peroxidase
Pbr013845.1	225117.XP_009371178.1	0.0	1210.0	COG5411@1|root,KOG0565@2759|Eukaryota,37M8R@33090|Viridiplantae,3GB1D@35493|Streptophyta,4JH73@91835|fabids	35493|Streptophyta	U	Type I inositol 1,4,5-trisphosphate 5-phosphatase	-	GO:0001101,GO:0003674,GO:0003824,GO:0004439,GO:0004445,GO:0005975,GO:0006066,GO:0006629,GO:0006644,GO:0006650,GO:0006793,GO:0006796,GO:0007275,GO:0008150,GO:0008152,GO:0009056,GO:0009719,GO:0009725,GO:0009737,GO:0009791,GO:0009845,GO:0009987,GO:0010033,GO:0016311,GO:0016787,GO:0016788,GO:0016791,GO:0019637,GO:0019751,GO:0030258,GO:0032501,GO:0032502,GO:0032957,GO:0033993,GO:0034485,GO:0034593,GO:…	-	-	-	-	-	-	-	-	-	-	Exo_endo_phos
Pbr026772.1	225117.XP_009336284.1	9.47e-236	648.0	2CMBA@1|root,2QPVF@2759|Eukaryota,37MMT@33090|Viridiplantae,3GB4A@35493|Streptophyta,4JRWA@91835|fabids	35493|Streptophyta	C	Removal of H(2)O(2), oxidation of toxic reductants, biosynthesis and degradation of lignin, suberization, auxin catabolism, response to environmental stresses such as wounding, pathogen attack and oxidative stress	-	GO:0003674,GO:0003824,GO:0004601,GO:0005575,GO:0005618,GO:0005623,GO:0005911,GO:0008150,GO:0008152,GO:0009505,GO:0009506,GO:0009636,GO:0009664,GO:0009987,GO:0016043,GO:0016209,GO:0016491,GO:0016684,GO:0030054,GO:0030312,GO:0042221,GO:0044464,GO:0045229,GO:0050896,GO:0051716,GO:0055044,GO:0055114,GO:0070887,GO:0071554,GO:0071555,GO:0071669,GO:0071840,GO:0071944,GO:0097237,GO:0098754,GO:0098869,GO:…	1.11.1.7	ko:K00430	ko00940,ko01100,ko01110,map00940,map01100,map01110	-	R00602,R02596,R03919,R04007,R07443	RC00034	ko00000,ko00001,ko01000	-	-	-	peroxidase
Pbr015032.1	225117.XP_009336284.1	9.47e-236	648.0	2CMBA@1|root,2QPVF@2759|Eukaryota,37MMT@33090|Viridiplantae,3GB4A@35493|Streptophyta,4JRWA@91835|fabids	35493|Streptophyta	C	Removal of H(2)O(2), oxidation of toxic reductants, biosynthesis and degradation of lignin, suberization, auxin catabolism, response to environmental stresses such as wounding, pathogen attack and oxidative stress	-	GO:0003674,GO:0003824,GO:0004601,GO:0005575,GO:0005618,GO:0005623,GO:0005911,GO:0008150,GO:0008152,GO:0009505,GO:0009506,GO:0009636,GO:0009664,GO:0009987,GO:0016043,GO:0016209,GO:0016491,GO:0016684,GO:0030054,GO:0030312,GO:0042221,GO:0044464,GO:0045229,GO:0050896,GO:0051716,GO:0055044,GO:0055114,GO:0070887,GO:0071554,GO:0071555,GO:0071669,GO:0071840,GO:0071944,GO:0097237,GO:0098754,GO:0098869,GO:…	1.11.1.7	ko:K00430	ko00940,ko01100,ko01110,map00940,map01100,map01110	-	R00602,R02596,R03919,R04007,R07443	RC00034	ko00000,ko00001,ko01000	-	-	-	peroxidase
Pbr039193.1	225117.XP_009360454.1	2.23e-161	459.0	2C0PQ@1|root,2QR74@2759|Eukaryota,37M6C@33090|Viridiplantae,3GD7A@35493|Streptophyta,4JF6N@91835|fabids	35493|Streptophyta	Q	Belongs to the peroxidase family. Classical plant (class III) peroxidase subfamily	-	-	1.11.1.7	ko:K00430	ko00940,ko01100,ko01110,map00940,map01100,map01110	-	R00602,R02596,R03919,R04007,R07443	RC00034	ko00000,ko00001,ko01000	-	-	-	peroxidase
Pbr019188.1	225117.XP_009353627.1	0.0	1284.0	COG5059@1|root,KOG0246@2759|Eukaryota,37IG2@33090|Viridiplantae,3GFQI@35493|Streptophyta,4JJ7Q@91835|fabids	35493|Streptophyta	Z	Belongs to the TRAFAC class myosin-kinesin ATPase superfamily. Kinesin family	-	GO:0000070,GO:0000226,GO:0000278,GO:0000280,GO:0000775,GO:0000776,GO:0000819,GO:0002376,GO:0002478,GO:0002495,GO:0002504,GO:0003674,GO:0003676,GO:0003677,GO:0003690,GO:0003774,GO:0003777,GO:0003824,GO:0005488,GO:0005515,GO:0005575,GO:0005622,GO:0005623,GO:0005634,GO:0005694,GO:0005737,GO:0005829,GO:0005856,GO:0005871,GO:0005874,GO:0005875,GO:0005886,GO:0006810,GO:0006890,GO:0006928,GO:0006996,GO:…	-	ko:K10393	-	-	-	-	ko00000,ko03036,ko04812	-	-	-	Kinesin
Pbr035513.1	102107.XP_008240579.1	2.85e-59	193.0	2C0PQ@1|root,2QPI1@2759|Eukaryota,37Q4R@33090|Viridiplantae,3GCCW@35493|Streptophyta,4JREX@91835|fabids	35493|Streptophyta	Q	Belongs to the peroxidase family. Classical plant (class III) peroxidase subfamily	-	GO:0003674,GO:0003824,GO:0004601,GO:0005575,GO:0005618,GO:0005623,GO:0005911,GO:0008150,GO:0008152,GO:0009505,GO:0009506,GO:0009636,GO:0009664,GO:0009987,GO:0016043,GO:0016209,GO:0016491,GO:0016684,GO:0030054,GO:0030312,GO:0042221,GO:0044464,GO:0045229,GO:0050896,GO:0051716,GO:0055044,GO:0055114,GO:0070887,GO:0071554,GO:0071555,GO:0071669,GO:0071840,GO:0071944,GO:0097237,GO:0098754,GO:0098869,GO:…	1.11.1.7	ko:K00430	ko00940,ko01100,ko01110,map00940,map01100,map01110	-	R00602,R02596,R03919,R04007,R07443	RC00034	ko00000,ko00001,ko01000	-	-	-	peroxidase
Pbr008699.1	225117.XP_009350978.1	3.9e-268	737.0	KOG1339@1|root,KOG1339@2759|Eukaryota,37PV1@33090|Viridiplantae,3G9Q8@35493|Streptophyta,4JMN2@91835|fabids	35493|Streptophyta	O	Belongs to the peptidase A1 family	-	GO:0003674,GO:0003824,GO:0004175,GO:0004190,GO:0005575,GO:0005623,GO:0005886,GO:0006508,GO:0006807,GO:0008150,GO:0008152,GO:0008233,GO:0009056,GO:0009057,GO:0016020,GO:0016787,GO:0019538,GO:0030163,GO:0031224,GO:0031225,GO:0031226,GO:0043170,GO:0044238,GO:0044425,GO:0044459,GO:0044464,GO:0046658,GO:0070001,GO:0070011,GO:0071704,GO:0071944,GO:0140096,GO:1901564,GO:1901565,GO:1901575	-	-	-	-	-	-	-	-	-	-	Alba,TAXi_C,TAXi_N
Pbr027845.1	225117.XP_009355747.1	5.54e-213	590.0	COG0376@1|root,2QU9K@2759|Eukaryota,37SQ3@33090|Viridiplantae,3GDCD@35493|Streptophyta,4JKGF@91835|fabids	35493|Streptophyta	P	Belongs to the peroxidase family	-	GO:0000003,GO:0000302,GO:0003006,GO:0003674,GO:0003824,GO:0004130,GO:0004601,GO:0005575,GO:0005622,GO:0005623,GO:0005737,GO:0005829,GO:0006950,GO:0006979,GO:0007275,GO:0008150,GO:0008152,GO:0009056,GO:0009636,GO:0009791,GO:0009845,GO:0009987,GO:0010154,GO:0010431,GO:0016209,GO:0016491,GO:0016684,GO:0016999,GO:0017001,GO:0017144,GO:0021700,GO:0022414,GO:0032501,GO:0032502,GO:0032504,GO:0033554,GO:…	1.11.1.11	ko:K00434	ko00053,ko00480,map00053,map00480	-	R00644	RC00092	ko00000,ko00001,ko01000	-	-	-	peroxidase
Pbr020590.1	225117.XP_009376915.1	3.85e-198	553.0	COG0376@1|root,2QU9K@2759|Eukaryota,37SQ3@33090|Viridiplantae,3GDCD@35493|Streptophyta,4JKGF@91835|fabids	35493|Streptophyta	P	Belongs to the peroxidase family	-	GO:0000003,GO:0000302,GO:0003006,GO:0003674,GO:0003824,GO:0004130,GO:0004601,GO:0005575,GO:0005622,GO:0005623,GO:0005737,GO:0005829,GO:0006950,GO:0006979,GO:0007275,GO:0008150,GO:0008152,GO:0009056,GO:0009636,GO:0009791,GO:0009845,GO:0009987,GO:0010154,GO:0010431,GO:0016209,GO:0016491,GO:0016684,GO:0016999,GO:0017001,GO:0017144,GO:0021700,GO:0022414,GO:0032501,GO:0032502,GO:0032504,GO:0033554,GO:…	1.11.1.11	ko:K00434	ko00053,ko00480,map00053,map00480	-	R00644	RC00092	ko00000,ko00001,ko01000	-	-	-	peroxidase
Pbr020588.1	225117.XP_009376915.1	3.85e-198	553.0	COG0376@1|root,2QU9K@2759|Eukaryota,37SQ3@33090|Viridiplantae,3GDCD@35493|Streptophyta,4JKGF@91835|fabids	35493|Streptophyta	P	Belongs to the peroxidase family	-	GO:0000003,GO:0000302,GO:0003006,GO:0003674,GO:0003824,GO:0004130,GO:0004601,GO:0005575,GO:0005622,GO:0005623,GO:0005737,GO:0005829,GO:0006950,GO:0006979,GO:0007275,GO:0008150,GO:0008152,GO:0009056,GO:0009636,GO:0009791,GO:0009845,GO:0009987,GO:0010154,GO:0010431,GO:0016209,GO:0016491,GO:0016684,GO:0016999,GO:0017001,GO:0017144,GO:0021700,GO:0022414,GO:0032501,GO:0032502,GO:0032504,GO:0033554,GO:…	1.11.1.11	ko:K00434	ko00053,ko00480,map00053,map00480	-	R00644	RC00092	ko00000,ko00001,ko01000	-	-	-	peroxidase
Pbr006566.1	3750.XP_008370639.1	1.99e-75	234.0	2C0PQ@1|root,2RH3E@2759|Eukaryota,37QEB@33090|Viridiplantae,3GF6J@35493|Streptophyta,4JS4Z@91835|fabids	35493|Streptophyta	W	Belongs to the peroxidase family. Classical plant (class III) peroxidase subfamily	-	-	1.11.1.7	ko:K00430	ko00940,ko01100,ko01110,map00940,map01100,map01110	-	R00602,R02596,R03919,R04007,R07443	RC00034	ko00000,ko00001,ko01000	-	-	-	peroxidase
Pbr010977.1	3750.XP_008369411.1	1.73e-70	222.0	2C0PQ@1|root,2QT8W@2759|Eukaryota,37HUF@33090|Viridiplantae,3GAU8@35493|Streptophyta,4JIS3@91835|fabids	35493|Streptophyta	Q	Belongs to the peroxidase family. Classical plant (class III) peroxidase subfamily	-	-	1.11.1.7	ko:K00430	ko00940,ko01100,ko01110,map00940,map01100,map01110	-	R00602,R02596,R03919,R04007,R07443	RC00034	ko00000,ko00001,ko01000	-	-	-	peroxidase
Pbr002957.1	3750.XP_008369411.1	4.02e-33	123.0	2C0PQ@1|root,2QT8W@2759|Eukaryota,37HUF@33090|Viridiplantae,3GAU8@35493|Streptophyta,4JIS3@91835|fabids	35493|Streptophyta	Q	Belongs to the peroxidase family. Classical plant (class III) peroxidase subfamily	-	-	1.11.1.7	ko:K00430	ko00940,ko01100,ko01110,map00940,map01100,map01110	-	R00602,R02596,R03919,R04007,R07443	RC00034	ko00000,ko00001,ko01000	-	-	-	peroxidase
Pbr015969.1	225117.XP_009373140.1	1.18e-36	134.0	2C0PQ@1|root,2QU1K@2759|Eukaryota,37KW4@33090|Viridiplantae,3GDIS@35493|Streptophyta	35493|Streptophyta	Q	Belongs to the peroxidase family. Classical plant (class III) peroxidase subfamily	-	-	1.11.1.7	ko:K00430	ko00940,ko01100,ko01110,map00940,map01100,map01110	-	R00602,R02596,R03919,R04007,R07443	RC00034	ko00000,ko00001,ko01000	-	-	-	peroxidase
Pbr003171.1	225117.XP_009368847.1	1.19e-27	109.0	2C0PQ@1|root,2QQ2G@2759|Eukaryota,37MK2@33090|Viridiplantae,3GD29@35493|Streptophyta,4JDGQ@91835|fabids	35493|Streptophyta	Q	Belongs to the peroxidase family. Classical plant (class III) peroxidase subfamily	-	GO:0005575,GO:0005618,GO:0005623,GO:0005911,GO:0009505,GO:0009506,GO:0030054,GO:0030312,GO:0044464,GO:0055044,GO:0071944	1.11.1.7	ko:K00430	ko00940,ko01100,ko01110,map00940,map01100,map01110	-	R00602,R02596,R03919,R04007,R07443	RC00034	ko00000,ko00001,ko01000	-	-	-	peroxidase
Pbr002947.1	3750.XP_008369411.1	8.38e-40	141.0	2C0PQ@1|root,2QT8W@2759|Eukaryota,37HUF@33090|Viridiplantae,3GAU8@35493|Streptophyta,4JIS3@91835|fabids	35493|Streptophyta	Q	Belongs to the peroxidase family. Classical plant (class III) peroxidase subfamily	-	-	1.11.1.7	ko:K00430	ko00940,ko01100,ko01110,map00940,map01100,map01110	-	R00602,R02596,R03919,R04007,R07443	RC00034	ko00000,ko00001,ko01000	-	-	-	peroxidase
Pbr008320.1	225117.XP_009343198.1	2.81e-115	329.0	2C0PQ@1|root,2QU16@2759|Eukaryota,37S13@33090|Viridiplantae,3G770@35493|Streptophyta,4JI1U@91835|fabids	35493|Streptophyta	Q	Removal of H(2)O(2), oxidation of toxic reductants, biosynthesis and degradation of lignin, suberization, auxin catabolism, response to environmental stresses such as wounding, pathogen attack and oxidative stress	-	GO:0003674,GO:0003824,GO:0004601,GO:0005575,GO:0005618,GO:0005622,GO:0005623,GO:0005737,GO:0005829,GO:0005911,GO:0006950,GO:0006952,GO:0008150,GO:0008152,GO:0009505,GO:0009506,GO:0009605,GO:0009607,GO:0009620,GO:0009636,GO:0009664,GO:0009987,GO:0016043,GO:0016209,GO:0016491,GO:0016684,GO:0030054,GO:0030312,GO:0042221,GO:0043207,GO:0044424,GO:0044444,GO:0044464,GO:0045229,GO:0050832,GO:0050896,GO:…	1.11.1.7	ko:K00430	ko00940,ko01100,ko01110,map00940,map01100,map01110	-	R00602,R02596,R03919,R04007,R07443	RC00034	ko00000,ko00001,ko01000	-	-	-	peroxidase
Pbr023311.1	225117.XP_009379368.1	3.2e-207	572.0	COG0685@1|root,2QR1E@2759|Eukaryota,37RD2@33090|Viridiplantae,3G8JX@35493|Streptophyta,4JFN8@91835|fabids	35493|Streptophyta	E	Belongs to the peroxidase family	-	GO:0000302,GO:0003674,GO:0003824,GO:0004130,GO:0004601,GO:0005575,GO:0005622,GO:0005623,GO:0005737,GO:0005739,GO:0005773,GO:0005774,GO:0005777,GO:0005778,GO:0005911,GO:0006950,GO:0006979,GO:0008150,GO:0008152,GO:0009056,GO:0009506,GO:0009507,GO:0009526,GO:0009536,GO:0009636,GO:0009719,GO:0009725,GO:0009735,GO:0009941,GO:0009987,GO:0010033,GO:0016020,GO:0016209,GO:0016491,GO:0016684,GO:0016688,GO:…	1.11.1.11	ko:K00434	ko00053,ko00480,map00053,map00480	-	R00644	RC00092	ko00000,ko00001,ko01000	-	-	-	peroxidase
Pbr027137.1	225117.XP_009336422.1	1.87e-300	820.0	COG0685@1|root,2QS7Q@2759|Eukaryota,37I6A@33090|Viridiplantae,3G7ZZ@35493|Streptophyta,4JMW7@91835|fabids	35493|Streptophyta	E	Belongs to the peroxidase family	APX7	GO:0000302,GO:0003674,GO:0003824,GO:0004130,GO:0004601,GO:0005575,GO:0005622,GO:0005623,GO:0005737,GO:0005739,GO:0006950,GO:0006979,GO:0007154,GO:0007165,GO:0008150,GO:0008152,GO:0009056,GO:0009266,GO:0009409,GO:0009507,GO:0009532,GO:0009534,GO:0009535,GO:0009536,GO:0009570,GO:0009579,GO:0009628,GO:0009631,GO:0009636,GO:0009719,GO:0009725,GO:0009735,GO:0009987,GO:0010019,GO:0010033,GO:0016020,GO:…	1.11.1.11	ko:K00434	ko00053,ko00480,map00053,map00480	-	R00644	RC00092	ko00000,ko00001,ko01000	-	-	-	peroxidase
Pbr027136.1	225117.XP_009336422.1	3.27e-295	808.0	COG0685@1|root,2QS7Q@2759|Eukaryota,37I6A@33090|Viridiplantae,3G7ZZ@35493|Streptophyta,4JMW7@91835|fabids	35493|Streptophyta	E	Belongs to the peroxidase family	APX7	GO:0000302,GO:0003674,GO:0003824,GO:0004130,GO:0004601,GO:0005575,GO:0005622,GO:0005623,GO:0005737,GO:0005739,GO:0006950,GO:0006979,GO:0007154,GO:0007165,GO:0008150,GO:0008152,GO:0009056,GO:0009266,GO:0009409,GO:0009507,GO:0009532,GO:0009534,GO:0009535,GO:0009536,GO:0009570,GO:0009579,GO:0009628,GO:0009631,GO:0009636,GO:0009719,GO:0009725,GO:0009735,GO:0009987,GO:0010019,GO:0010033,GO:0016020,GO:…	1.11.1.11	ko:K00434	ko00053,ko00480,map00053,map00480	-	R00644	RC00092	ko00000,ko00001,ko01000	-	-	-	peroxidase
Pbr034821.1	225117.XP_009363474.1	7.48e-199	563.0	COG0685@1|root,2QR1E@2759|Eukaryota,37RD2@33090|Viridiplantae,3G8JX@35493|Streptophyta,4JFN8@91835|fabids	35493|Streptophyta	E	Belongs to the peroxidase family	-	GO:0000302,GO:0003674,GO:0003824,GO:0004130,GO:0004601,GO:0005575,GO:0005622,GO:0005623,GO:0005737,GO:0005739,GO:0005773,GO:0005774,GO:0005777,GO:0005778,GO:0005911,GO:0006950,GO:0006979,GO:0008150,GO:0008152,GO:0009056,GO:0009506,GO:0009507,GO:0009526,GO:0009536,GO:0009636,GO:0009719,GO:0009725,GO:0009735,GO:0009941,GO:0009987,GO:0010033,GO:0016020,GO:0016209,GO:0016491,GO:0016684,GO:0016688,GO:…	1.11.1.11	ko:K00434	ko00053,ko00480,map00053,map00480	-	R00644	RC00092	ko00000,ko00001,ko01000	-	-	-	peroxidase
Pbr010976.1	3750.XP_008369321.1	6.84e-43	150.0	2C0PQ@1|root,2QT8W@2759|Eukaryota,37HUF@33090|Viridiplantae,3GAU8@35493|Streptophyta,4JIS3@91835|fabids	35493|Streptophyta	Q	Belongs to the peroxidase family. Classical plant (class III) peroxidase subfamily	-	-	1.11.1.7	ko:K00430	ko00940,ko01100,ko01110,map00940,map01100,map01110	-	R00602,R02596,R03919,R04007,R07443	RC00034	ko00000,ko00001,ko01000	-	-	-	peroxidase
Pbr008291.1	225117.XP_009342360.1	1.2e-185	515.0	COG0685@1|root,2QR1E@2759|Eukaryota,37RD2@33090|Viridiplantae,3GADY@35493|Streptophyta,4JRYW@91835|fabids	35493|Streptophyta	C	Belongs to the peroxidase family	-	GO:0000302,GO:0003674,GO:0003824,GO:0004130,GO:0004601,GO:0005575,GO:0005622,GO:0005623,GO:0005737,GO:0005829,GO:0006950,GO:0006979,GO:0008150,GO:0008152,GO:0009056,GO:0009507,GO:0009536,GO:0009636,GO:0009987,GO:0016209,GO:0016491,GO:0016684,GO:0016688,GO:0016999,GO:0017001,GO:0017144,GO:0033554,GO:0034599,GO:0042221,GO:0042737,GO:0042743,GO:0042744,GO:0043226,GO:0043227,GO:0043229,GO:0043231,GO:…	1.11.1.11	ko:K00434	ko00053,ko00480,map00053,map00480	-	R00644	RC00092	ko00000,ko00001,ko01000	-	-	-	peroxidase
Pbr020734.1	225117.XP_009376957.1	4.36e-182	508.0	COG0685@1|root,2QR1E@2759|Eukaryota,37RD2@33090|Viridiplantae,3G8JX@35493|Streptophyta,4JFN8@91835|fabids	35493|Streptophyta	E	Belongs to the peroxidase family	-	GO:0000302,GO:0003674,GO:0003824,GO:0004130,GO:0004601,GO:0005575,GO:0005622,GO:0005623,GO:0005737,GO:0005739,GO:0005773,GO:0005774,GO:0005777,GO:0005778,GO:0005911,GO:0006950,GO:0006979,GO:0008150,GO:0008152,GO:0009056,GO:0009506,GO:0009507,GO:0009526,GO:0009536,GO:0009636,GO:0009719,GO:0009725,GO:0009735,GO:0009941,GO:0009987,GO:0010033,GO:0016020,GO:0016209,GO:0016491,GO:0016684,GO:0016688,GO:…	1.11.1.11	ko:K00434	ko00053,ko00480,map00053,map00480	-	R00644	RC00092	ko00000,ko00001,ko01000	-	-	-	peroxidase
Pbr020725.1	225117.XP_009376957.1	4.36e-182	508.0	COG0685@1|root,2QR1E@2759|Eukaryota,37RD2@33090|Viridiplantae,3G8JX@35493|Streptophyta,4JFN8@91835|fabids	35493|Streptophyta	E	Belongs to the peroxidase family	-	GO:0000302,GO:0003674,GO:0003824,GO:0004130,GO:0004601,GO:0005575,GO:0005622,GO:0005623,GO:0005737,GO:0005739,GO:0005773,GO:0005774,GO:0005777,GO:0005778,GO:0005911,GO:0006950,GO:0006979,GO:0008150,GO:0008152,GO:0009056,GO:0009506,GO:0009507,GO:0009526,GO:0009536,GO:0009636,GO:0009719,GO:0009725,GO:0009735,GO:0009941,GO:0009987,GO:0010033,GO:0016020,GO:0016209,GO:0016491,GO:0016684,GO:0016688,GO:…	1.11.1.11	ko:K00434	ko00053,ko00480,map00053,map00480	-	R00644	RC00092	ko00000,ko00001,ko01000	-	-	-	peroxidase
Pbr022809.1	225117.XP_009378967.1	4.24e-30	113.0	2C0PQ@1|root,2QQ2M@2759|Eukaryota,37IEW@33090|Viridiplantae,3GFRT@35493|Streptophyta,4JD5X@91835|fabids	35493|Streptophyta	Q	Belongs to the peroxidase family. Classical plant (class III) peroxidase subfamily	-	GO:0005575,GO:0005576,GO:0005618,GO:0005622,GO:0005623,GO:0005737,GO:0005794,GO:0005829,GO:0006725,GO:0008150,GO:0008152,GO:0009058,GO:0009698,GO:0009699,GO:0009808,GO:0009809,GO:0009888,GO:0009889,GO:0009891,GO:0009893,GO:0009987,GO:0010087,GO:0010089,GO:0012505,GO:0019222,GO:0019438,GO:0019748,GO:0030312,GO:0031323,GO:0031325,GO:0031326,GO:0031328,GO:0032502,GO:0043226,GO:0043227,GO:0043229,GO:…	1.11.1.7	ko:K00430	ko00940,ko01100,ko01110,map00940,map01100,map01110	-	R00602,R02596,R03919,R04007,R07443	RC00034	ko00000,ko00001,ko01000	-	-	-	peroxidase
Pbr014180.2	225117.XP_009347691.1	2.45e-153	432.0	COG0685@1|root,2QR1E@2759|Eukaryota,37RD2@33090|Viridiplantae,3GADY@35493|Streptophyta,4JRMB@91835|fabids	35493|Streptophyta	E	L-ascorbate peroxidase	-	-	1.11.1.11	ko:K00434	ko00053,ko00480,map00053,map00480	-	R00644	RC00092	ko00000,ko00001,ko01000	-	-	-	peroxidase
Pbr000988.3	225117.XP_009347691.1	3.99e-174	486.0	COG0685@1|root,2QR1E@2759|Eukaryota,37RD2@33090|Viridiplantae,3GADY@35493|Streptophyta,4JRMB@91835|fabids	35493|Streptophyta	E	L-ascorbate peroxidase	-	-	1.11.1.11	ko:K00434	ko00053,ko00480,map00053,map00480	-	R00644	RC00092	ko00000,ko00001,ko01000	-	-	-	peroxidase
Pbr033934.1	225117.XP_009358268.1	5.88e-169	477.0	COG0685@1|root,2QR1E@2759|Eukaryota,37RD2@33090|Viridiplantae,3GADY@35493|Streptophyta,4JRMB@91835|fabids	35493|Streptophyta	E	L-ascorbate peroxidase	-	-	1.11.1.11	ko:K00434	ko00053,ko00480,map00053,map00480	-	R00644	RC00092	ko00000,ko00001,ko01000	-	-	-	peroxidase
## 113 queries scanned

## Sheet: Sheet4
Table S5: Cis-elements of POD gene family in Pyrus bretschenedri
Gene Name	CGTCA-motif	LTR	GARE-motif	ABRE	MBS	Box 4	TGACG-motif	G-Box	O2-site	GC-motif	circadian	CAAT-box
Pbr018082.1	1	1		2	1		1	1			1	16
Pbr018080.1				2	2			1				24
Pbr034488.2		1		1	4			1				19
Pbr034480.1	1	1			5		1					22
Pbr010632.1	2		1		3		2					11
Pbr014793.1	3			2			3			1		19
Pbr040033.1	2	1	1		1		2					13
Pbr003832.1	1			2	1		1	1				18
Pbr011189.1	4						4					23
Pbr026058.1	2	2		3	1		2	1				19
Pbr006005.1	2	2		3	1		2	1				19
Pbr010213.1	3						3					15
Pbr034800.1		2		2	3						1	15
Pbr007872.1				1				1				25
Pbr013077.1	1	1		1	1	1	1					19
Pbr040489.1	2	1			1		2					8
Pbr000691.1	1		2		1		1		1			22
Pbr041827.1	2			3	1		2	1				14
Pbr002542.1		1	2		1							16
Pbr003308.1	1			2	2	1	1	1				15
Pbr005400.1	1	1					1					9
Pbr009308.1		1	1									16
Pbr002672.1	1		1									16
Pbr002505.1	3						3					14
Pbr010270.1	1		2		1		1					25
Pbr010258.1	2		2	3	1		2					26
Pbr026502.1	2						2					18
Pbr026505.1	3			1		1	3					14
Pbr026503.1	4	1					4					14
Pbr022808.1	1	2					1					13
Pbr026235.1	3	1		1			3			1		7
Pbr000686.1	2			1		2	2					17
Pbr003309.1	2	1	1	2			2				1	25
Pbr027164.1	2	1		1			2		1	1		11
Pbr026504.1	2						2					17
Pbr007903.1	1	1		1			1		1	1		10
Pbr011560.1			1	1	1	1						11
Pbr000689.1	2	1	1		1		2		1			27
Pbr013075.1					1		1				1	16
Pbr000687.1			1	2	1			1			1	27
Pbr035815.1	1		1	1	1		1	1				20
Pbr011559.1	1		1	1	1		1					17
Pbr022326.1	2				1		2					13
Pbr011562.1	3		1		1		3				1	18
Pbr015016.1	1				2		1					15
Pbr010975.1	1	1		2	1		1	2				16
Pbr021747.1					2	1					1	26
Pbr005912.1	3	1	1	6		1	3	2	2	1		44
Pbr013078.1	1		1	2	1	1	1	1	1		1	21
Pbr011557.1	5	1	3	1	6	1	5	1	3		4	55
Pbr002950.1			1	1								18
Pbr010973.1			1	1								18
Pbr002956.1	1	1		2	1		1	2				14
Pbr041097.1	3				2		3					15
Pbr036153.1	2	2	1	2			2	1				13
Pbr014607.1	1			1	1	1	1	1				26
Pbr013214.1	2			2	2					1		15
Pbr007908.1	2		1	3			2	1	2			13
Pbr007909.1	2		1	2			2	1				15
Pbr002948.1	2	1		4	2		2	3				25
Pbr036152.1	2	1		1	1		2				1	13
Pbr032800.1									1			13
Pbr030045.1		1		2						1		18
Pbr037526.1	2	2		1			2	1		1	1	13
Pbr035186.1	1		1				1		1			16
Pbr016853.1	3			1	2	1	3		1			11
Pbr013905.1	2			3			2	1	1		1	22
Pbr015968.1	1				1		1					19
Pbr032785.1	1			4			1	2				21
Pbr036474.1		1			1				1			14
Pbr036549.1		1			1				1			14
Pbr004299.1	2				3		2		1			17
Pbr034479.1					1				1			12
Pbr006119.1	5	1		1			5	1				12
Pbr000438.1								1				21
Pbr031894.1	1			1			1		1	1		11
Pbr006117.1	5			1			5	1				12
Pbr000146.1	1			4			1	1	1	1		8
Pbr006343.1		3		1				1			1	18
Pbr037665.1									1			17
Pbr037664.1									1			17
Pbr015965.1	1			1	1		1					24
Pbr014605.1				2								25
Pbr003310.1		1		2							1	19
Pbr013845.1	3	4			1		3		2			49
Pbr026772.1		2		1	1			1				16
Pbr015032.1		2		1	1			1				16
Pbr039193.1	1			1			1	1	1	1		5
Pbr019188.1	1		1	1	3	1	1	1		1		47
Pbr035513.1	1				2		1					7
Pbr008699.1	1	3	1		4	1	1					14
Pbr027845.1	3	1		1			3			1		19
Pbr020590.1	2	1		1	2		2					15
Pbr020588.1	2	1		1	2		2					15
Pbr006566.1	2			1		1	2	1				7
Pbr010977.1			1		1							10
Pbr002957.1			1		1							4
Pbr015969.1				1					1			4
Pbr003171.1	1	1	1				1					11
Pbr002947.1			1	1								7
Pbr008320.1												7
Pbr023311.1		1										14
Pbr027137.1	2			1			2				1	22
Pbr027136.1	2			1			2				1	23
Pbr034821.1	1	2		2	1		1					19
Pbr010976.1				1	2			1				9
Pbr008291.1											1	6
Pbr020734.1					1							7
Pbr020725.1					1							7
Pbr022809.1												2
Pbr014180.2	1				1		1			1		5
Pbr000988.3	1				1		1			1		6
Pbr033934.1	2				1		2			2		7
Total	146	59	36	108	96	15	144	41	28	17	20	1869

## Sheet: Sheet5
Table S6: RNA-seq data of bud, leaf, ovary, petal, sepal, stem
gene_name	Bud	Leaf	Ovary	Petal	Sepal	Stem
Pbr018082.1	0	0	0.01374	0	0.166407	0
Pbr018080.1	0.071133	0	0.750448	0	0	72.6975
Pbr034488.2	0	353.973	1.2364	1.96546	12.5184	0.404505
Pbr034480.1	0.625581	0.325304	0.28298	0	0	14.512
Pbr010632.1	0.063636	7.70385	2.54939	0.578932	2.59615	79.9231
Pbr014793.1	0	0	0.202704	0.138081	0	0
Pbr040033.1	0	0	0	0.056728	0	0.283853
Pbr003832.1	0	0	0.259656	2.57326	0.755568	0
Pbr011189.1	0	0	0	0	0	0.155785
Pbr026058.1	0.029234	0	0.123256	0	0	0
Pbr006005.1	0.029234	0	0.02157	0	0	0
Pbr010213.1	0	0	0	0.43831	0.084367	0
Pbr034800.1	0.348353	0	0.332835	0.075191	0.184459	0
Pbr007872.1	0	13.3283	1.95902	2.34517	6.19731	1.72015
Pbr013077.1	0	0	0	0	0	0
Pbr040489.1	5.86356	0	0	0	0.153118	0.133327
Pbr000691.1	62.4769	5.43417	24.6229	11.5886	9.11378	12.8951
Pbr041827.1	0	0	1.76385	0	0	0.214133
Pbr002542.1	60.4642	20.2831	64.0799	59.8765	48.4166	78.5159
Pbr003308.1	0	0	0	0	0	0
Pbr005400.1	0	2.97684	1.59486	0	2.33707	0
Pbr009308.1	2.38535	0	8.95189	0.190983	8.61615	8.96549
Pbr002672.1	2.47939	0	9.00947	0.190983	8.70219	8.9893
Pbr002505.1	0	0	0	0	0	0
Pbr010270.1	0	0	0	0	0	0
Pbr010258.1	0	0	0	0	0	0
Pbr026502.1	0	0.20108	0.167438	0.866936	1.19307	0
Pbr026505.1	0	0	0	0	0	0
Pbr026503.1	0	0	0	0	0.122361	0
Pbr022808.1	0	0	0	0	0	0
Pbr026235.1	7.96155	0.802695	41.3174	68.5774	70.2857	19.1488
Pbr000686.1	6.93179	0	0	0	0	0
Pbr003309.1	0	0	0	0	0	0
Pbr027164.1	88.3983	173.442	264.38	37.7314	102.05	151.973
Pbr026504.1	0	0	0.20017	0	0.257335	0
Pbr007903.1	84.5523	182.498	227.296	47.6982	95.0601	143.761
Pbr011560.1	0	0	1.42405	0	2.0601	2.09479			Pbr037665.1
Pbr000689.1	18.0025	0	3.69529	0.137082	2.09647	26.1163			Pbr003309.1
Pbr013075.1	0	0	0	0	2.03742	0			Pbr010213.1
Pbr000687.1	0.048286	38.9306	0.342427	0.096082	0.501344	0			Pbr018082.1
Pbr035815.1	0	0	0	0	0	0.367837
Pbr011559.1	0	0	0	0	0	0			Pbr026503.1
Pbr022326.1	0	0	0	0	0	0			Pbr011557.1
Pbr011562.1	0	0	0	0	0	0			Pbr030045.1
Pbr015016.1	0.342726	0.305228	0.851117	0.238815	0.319578	0.178706
Pbr010975.1	0	0	0.04807	0	0.033391	0
Pbr021747.1	0	0	0	0.614493	0.043663	0
Pbr005912.1	25.2036	27.8526	16.113	21.0501	18.5565	15.6956
Pbr013078.1	0	0	0	0	0	0
Pbr011557.1	0	0.068211	0.034636	0.030868	0	0.010908
Pbr002950.1	1.04531	0	0.551202	0.162961	0.309434	18.4022
Pbr010973.1	1.27593	0	0.81324	0.212054	0.512895	21.2241
Pbr002956.1	0	0	0.026548	0	0.043186	0.063802
Pbr041097.1	6.9129	4.88181	4.08549	4.57407	2.91239	4.08811
Pbr036153.1	0	0	0.131039	1.5043	4.1784	0
Pbr014607.1	0	3.75173	0	0	0	0
Pbr013214.1	0.110405	0	0	0	0	0
Pbr007908.1	0	0	0.283208	1.74497	5.47669	0.036852
Pbr007909.1	0	0	0	0	0	0
Pbr002948.1	0	0	0.026979	0	0.099311	0.044605
Pbr036152.1	0	0	0	0.155814	0.36555	0
Pbr032800.1	0	0	0	0	0	0
Pbr030045.1	0.102178	0	0	0	0.159642	0.128141
Pbr037526.1	12.0483	15.0442	2.96718	1.97159	3.08026	20.3113
Pbr035186.1	2.98864	441.237	231.382	218.121	184.568	75.4561
Pbr016853.1	5.41483	0.631072	0.539705	0	0.153	36.2854
Pbr013905.1	0	0	0.291209	0.059804	0.177222	0
Pbr015968.1	0	0	0.124703	0	0	0
Pbr032785.1	2.79968	3.88799	4.39791	7.63268	1.95183	5.4229
Pbr036474.1	0	0	0	0	0	0
Pbr036549.1	0	0	0	0	0	0
Pbr004299.1	0	0.400511	0	0	0	0.090506
Pbr034479.1	0	0	0	0	0	0
Pbr006119.1	0	0	0	0	0	0
Pbr000438.1	0.395858	1.00566	0.610532	0.893936	0.904958	0.217381
Pbr031894.1	191.533	0.77316	268.252	55.4195	42.6485	400.806
Pbr006117.1	0.090111	0	0.031272	0	0	0
Pbr000146.1	29.1569	0	1.06383	12.9508	2.2425	13.0453
Pbr006343.1	0	0	0.148366	0	0	0
Pbr037665.1	0	0	0.025273	0	0	0
Pbr037664.1	0	0	0.025273	0	0	0
Pbr015965.1	36.4709	94.396	41.4918	2.11776	35.8993	146.624
Pbr014605.1	15.8936	0.31658	0	0	0	0.155775
Pbr003310.1	0	0	0	0	0	0
Pbr013845.1	8.56713	6.77453	3.53049	11.3079	3.16263	4.06386
Pbr026772.1	0.278562	0	0.703764	0.186595	0.916119	0.081862
Pbr015032.1	0.22182	0	0.82375	0.220427	1.02958	0.081862
Pbr039193.1	2.71398	0.550509	1.67195	4.51725	4.64986	1.24834
Pbr019188.1	19.0591	3.17422	9.40721	12.2101	8.57514	8.27688
Pbr035513.1	0	0	0	0	0	0
Pbr008699.1	0.723467	0.038057	0.223999	0.036852	0	0.397621
Pbr027845.1	7.5704	15.8122	8.47902	12.9358	5.02831	11.7926
Pbr020590.1	14.3675	2.90221	7.8657	8.63143	6.45755	4.99429
Pbr020588.1	10.6082	5.05648	3.41506	11.1748	7.23943	5.01226
Pbr006566.1	0	0	0	0	0	0
Pbr010977.1	0	0	0	0	0	0
Pbr002957.1	0	0	0	0	0	0
Pbr015969.1	0	0	0	0	0	0
Pbr003171.1	0	0	0	0.244282	0.295257	0.993613
Pbr002947.1	0	0	0	0	0	0
Pbr008320.1	0	0	0	0	0	0
Pbr023311.1	2.95396	0	12.2457	7.18734	7.32201	301.766
Pbr027137.1	25.4083	44.5102	25.5171	19.0865	35.5969	10.2057
Pbr027136.1	29.32	42.2717	24.0223	18.3602	34.4093	17.4972
Pbr034821.1	18.8804	90.1337	74.0763	20.1656	71.416	75.8539
Pbr010976.1	0	0	0	0	0	0
Pbr008291.1	2.07576	19.4206	1.58425	0.66261	1.87247	8.39841
Pbr020734.1	4.19872	1.51182	3.28497	3.52504	5.89595	3.36563
Pbr020725.1	6.41541	4.53833	3.25828	3.69744	3.82829	5.5463
Pbr022809.1	0	0.180588	0	0	0	0
Pbr014180.2	145.545	189.172	324.567	71.8262	213.324	903.167
Pbr000988.3	137.5	146.019	289.376	62.7337	187.252	787.445
Pbr033934.1	240.356	173.922	112.579	30.1325	50.2131	378.211

## Sheet: Sheet6
>PbPOD52
MAFQKIISVFLLQVLLVSLALDSSNAQKLKVGFYCKTCPDLEAIVSRTTHQYISRAPTLA
APILRMHFHDCFVRGCDGSVLLNSTPNSQAEKGAVPNQSLRGFDVIDAVKSAVEKKCPGV
VSCADILALVTRDAVRMVHGSFWEVPTGRRDGRVSLASEANRGLPPPFANITQLKALFAA
KGLSAKDLAVLSGGHTIGTSHCPSFTNRLYNFTGKGDTDPKLDKNYIAQLKTKCKPGDTT
SRVEMDPGSFKTFDEDYYTLVAKRRGLFQSDSALLDDTETKAYVTKQATTRGSTFLTDFG
VSMVNMGNIGVLTGNNGEIRKHCAFVN
>PbPOD53
MGSIRFSGILVSCLLVIIGFSEAKLQLGFYSKNCPKAEKIVKDYVEEHIHNAPSLAAALI
RLHFHDCFVRGCDASVLLNSTSSNQAEKDAPPNLTLRGFDFIDRIKSRLEAQCTSVVSCA
DVIALAARDSIVATGGPTWKVPTGRRDGVIARRAEALANIPIPFSNLSTLQRTFANVGLD
LKDLVLLSGAHTIGVSHCPSFSNRLYNFTGVGDQDPALTPQYAANLKANKCKTPTDNTTI
VEMDPGSFRTFDRSYYTLLLKRRGLFESDAALTTSSTTLNYINRLLKGSLQNFYDEFGKS
MEKMGRINVKTGSAGEIRKQCSVVNS
>PbPOD96
MGSTRFSVILVSCLLVIIGLSEAQLQLGFYAKNCPKAEKIVKDYVEKHIHNAPSLAAALL
RLHFHDCFVRGCDASVLLNSTSSNQAEKDASPNLTLRGFDFIDRIKSRLEAQCPGIVSCA
DVVALAARDSIVATGGPTWKVPTGRRDGVIARAAEAVANLPQPTYNVSNLQRFFANVGLD
LKDLVLLSGAHTIGISHCTSFSNRLYNFTGVGDQDPALNTQYAAKLKAKCKTPTDNTTIV
EMDPGSFRTFDRSYYTHILKRRALFQSDAALATSPTTYNYIDQLLEGSLQNFYDEFGKSM
EKMGRANVKTGSAGEIRKQCSVVNS
>PbPOD97
MGSTRFSGIFISCLLVIIGLSEAQLQLGFYAKNCPKAEKIVKDYVEEHIHNAPSLAAALI
RLHFHDCFVRGCDASVLLNSTSSNQAEKDAPPNLTLRGFDFIDRIKSRLEAQCPGIVSCA
DVIALAARDSIVATGGPTWKVPTGRRDGVIARRAEALANIPPPTSNFSNLQRIFANVGLD
LKDLVLLSGAHTIGVSHCSSFSNRLYNFTGVGDQDPALNTQYAANLKANKCKTPTDNTTI
VEMDPGSVRTFDLSYYTLLLKRRGLFQSDAALTTSSTTYNHINQLLKGSLQNFYDKFGKS
MEKMGRANVKTGSAGEIRKQCSVVNS
>PbPOD89
MKVVSVLLIILVMVLPAKGQLKAGFYSSSCPKAEAMVRSTVESYYNKDPTFAAGLLRLHF
HDCFVEGCDGSVLIKGASSERNALPNLGLKGFEVIDDAKAQVEALCPGVVSCADILALAA
RDSVDLSDGPSWSVPTGRRDGRVSLSSQASNLPSPLDSVAVQRQKFAAKGLDDHDLVTLV
GGHTIGEPPCQFIRYRLYNFTATGNSDPTINQAFLEQLQALCPMNGDGTKPVALDRGSQT
KFDVSFFKNVKDGNAVLESDQRLWGDDATRKIMQNYAGNIRGLLGFRFDFEFPKAMIKMG
SIEVKIGTQGEIRKVCSKFN
>PbPOD81
MKPSINVVLVSLLLLIDVISVCHGGGGGRDGGLSPVFYDKSCPQIERIVRNITWSMVAEN
STMAPKLLRMHYHDCFVRGCDASLLLDSISGNPAEKEAIQNSNIRGYEVIDEIKTRLEEE
CPGIVSCADILALVARDAVSYQFGRPMWQVLTGRKDGRVSLSSEASINLPSAGANFTTLN
QQFIGLGLNIIDLVALSGAHTIGVAHCAVFQRRLNVTGKGDIDPTLDPEYGEFLRTQCTN
PGVAVALDANSSASFDSHYFAGLRQNKGLLRSDAALLTDRRSSHIVRRFEKFPVFMTYFG
NSMKKMGSIGVITREEDGGEIRKNCRVVNAN
>PbPOD38
MSTPLNLSRVFKLLVVVSFFQSVHSQLQVGFYTTSCTLAETIVKDEVQKAFFRDPGVTAG
LVRMHFHDCFVRGCDASVLIDSTSSNTAEKDSPANNPSLRGFEVIDKAKARLEAACRGVV
SCADIVAFAARDSIVLTRGLGYDVPAGRRDGRVSKASDIPGNLPLPTFNVNNLTQHFANK
GFTQQEMVTLSGAHTIGRSHCTSFSNRLYNFNATTNQDPSLDPAYAAQLKQQCPQGNTNA
NLVVPMDPASPTVTDASYYAGILKNRGLFTSDQTLLTNSATANQVKQNARIPFLWKNKFS
AAMVKMGQLEVLTGNAGEIRANCRVINS
>PbPOD18
MEGSGSTATRTLSYLLMLLMLAATSESVRGKGTKLGFYSFSCPRAEFIVRSIVTAHFQSD
PTIASGLLRMHFHDCFVNGCDASILIDGPTAEKNAPPNLNLRGYEVIDDAKAQLEAACPG
IVSCADILALAARDSVVLTNGQSWPVPTGRRDGMVSLASDTANLPGFTESMDSQKQKFAD
KGLNTQDLVALLGAHTIGTSACQFFSYRLFNFTTTGNGADPALDPLFVPQLQALCPQNSD
GTRRIGLDTGSADKFDVSFFANLRKGRGILESDQMLWTDATTKPFVQRFLGGKGPSGLNF
YMEFGKSMVKMSNIDVKTGTQGQIRKVCSAIN
>PbPOD93
MSLIMRPSINVVLVSLIVLVDVVSVCNGGRGRGHGGLSPVFYHKSCPEIGRIVKNITWSK
VAENPTMAAKLLRMHYHDCFVRGCDASLLLDSTSDNTAEKEAIQNRNIRGYEVIDEIKAR
LEEECPGIVSCADIVALAARDAVSYQFGRPMWQVLTGRKDGKVSLSSEASANLPSAGANF
TTLYQHFIGLGLNVIDLVALSGAHTIGVAHCSVFQRRLNVTGKGDIDPTLDPEYAEFLRT
QCTTPAVAVALDANSSVSFDSHYFAGLRQNKGLLTSDAALLTDRRSARIVRRLERFHVFM
TYFGNSMKKMGAIGIKTREQDGGEIRKTCRVVSVQFKVSMHCNACERTIVKTLRKLKGVE
KFTTEMRKHKVVVTGKIDPQKVLKKLRKKTGKKVEIVVDKEENTKDASGEGNLTKPNVYP
PFFDCCKESEILFMFSDENPNACCIM
>PbPOD70
MSMMVFVSSAAPTVGFYRSSCPSAEAIVRKAVTKAVARNPGIAAGLIRMHFHDCFVRGCD
ASVLLDSTPENPSEKEHPANFPSLRGFEVIDEAKVELEAKCPNTVSCADILAFAARDGAL
QVGGINYAVPSGRRDGRISLRDEPNDHLPPPSFGANQLEENFARKGLSLDEMVTLSGAHS
IGVTRCSTILDRLYSFNATHPTDPSMDPIFARNLKKKCPRSSDDLKTVPLDVLTPNELDN
KYYTDLKNHQGMLASDQTLLTSQSTAGFVRNNARFGAAWANKFGAAMVKMGSIDVLTGRQ
GEIRKNCRVVN
>PbPOD94
MSMMVFVSSAAPTVGFYRSSCPSAEAIVRKAVTKAVARNPGIAAGLIRMHFHDCFVRGCD
ASVLLDSTPENPSEKEHPANFPSLRGFEVIDEAKVELEAKCPNTVSCADILAFAARDGAL
QVGGINYAVPSGRRDGRISLRDEPNDHLPPPSFGANQLEENFARKGLSLDEMVTLSGAHS
IGVTRCSTILDRLYSFNATHPTDPSMDPIFARNLKKKCPRSSDDLKTVPLDVLTPNELDN
KYYTDLKNHQGMLASDQTLLTSQSTAGFVRNNARFGAAWANKFGAAMVKMGSIDVLTGRQ
GEIRKNCRVVN
>PbPOD55
MNSIVSLLLVLLLLVQLNASSSYPEHNHDRHDEETDESWEGATTLTLTLPTISDDLPFGE
FLSNSYYHKSCPDLEGIISRKVKQWLKEDYSLAAAVMRLHFHDCAIRGCDASILLNHEGS
EREGKASKTLRGFEVIDDIKAEVEKKCPKIVSCADILTAAARDATVQVGGPYWAVPYGRK
DGRVSIAKETEMVPMGHEDITSLLENFQSHGLNVVDLVVLSGAHTIGRSSCESVQHRLFN
FSGTGKPDPSLDAQYLSYLERKCRWASDYADLDAVTPHKFDTAYYMNLQKNMGLLSTDQM
LYSDPRTKSLVSAFASQPSVFHYQFGISMAKLGNVQVLTGQNEGEIRTNCNFVNSY
>PbPOD82
MAFNPALLSSIFIVLSVFSAVTNALSLNYYDKSCPNVEQIVSNAVKKGKANDRTVPAALL
RMHFHDCFIRGCDASVLLNSTSGNKAEKDGPPNISLHAFYVIDNAKKQVEASCPGVVSCA
DILAFAARDAVVQSGGPNWAVPKGRKDGRTSKASESVQLPGPTFNISQLQLSFFQRGLSL
NDLVALSGGHTLGFAHCSSFQNRIYNFNATRDVDPTLRPSFAASLRNTCPIKNRPRNAGA
TMDSSSTIFDNTYFQLILQGKSLFSSDQALVSIPQTKGLVTKFASSNQAFSDAFVKSMIK
MSNLNGGQEIRKDCRVVN
>PbPOD90
MEPPSAQAIDASTKNFEIEEDEKDKVINECPNLVFCQLDFKFYDSTCPNLTKIVHFGVWS
AIANDTRIAASLLRLHFHDCFVNGCDASLLLDDTSSFKGEKNAAPNKNSARGFEVIDTIK
SKVEEACPSTVSCTDIITLVLRAAVYFSGGPYWPVPLGRRDGTTASEDAANKQLPSPFEP
LENITAKFTAKGLDLKDVVVLSGAHTIGFAQCFTFKTRLFNFDDSGKPDPTLDTSRLQNL
QRVCPNQADSDTNLVPFDPVTSAKFDNIYYKTLVNNSGLLQSDQVLMGNNRTASMVLSYS
KFPFLFNNDFGASMVKMANIGVLTGSNGEIRKNCRVVNK
>PbPOD15
MASPSCHPSVLVFVTTIFLAAAIVMIPTSCTAQLTSDFYKQSCPQALQIIRSVVKQAINR
EKRMGASLLRLHFHDCFVNGCDGSVLLDDTANFTGEKTANPNLNSIRGFDVVNDIKATLN
KDCKGNVVSCADILAVAARDSVEILGGPSYSYELQLGRRDAKTAVLNDANRDLPPPFFNF
SQLLSNFQSQGLDLKDLILLSGGHTIGQARCTTFRTRIYNETNIEPDFAASLQKGCPSNG
GDNNLAPLDSTAAKFDTVYFKALLQKKGLFHSDQELYKGDGSDSDNLVQHYANKPQDFKT
DFGASMIKMGNIKPLTGSDGEIRLNCGKIN
>PbPOD3
MANSLSFLLALSLLAFSPLCFCDKTPGGYLYPQFYDRSCPRAKEIVKSVVAKAVAREARM
AASLLRLHFHDCFVKGCDASLLLDSSQNIITEKRSVPNQNSARGFEVIDEIKSALEKECP
STVSCADILALAARDSTVLTGGPNWEVPLGRRDSRGASLSGSNNNIPAPNNTFQTILTKF
KLKKLDIVDLVALSGSHTIGNARCTSFRQRLYNQSGNGLADFTLDQSYAAQLRTRCPRSG
GDQNLFVMDFVSPTKFDNNYFKNLLASKGLLNSDEVLVTKSQVSKQLVQQYAENNELFFK
QFAKSMVKMGNISPITGSRGEIRKSCRKVNS
>PbPOD12
MPSSCSAQFCDKYIFVILLILCASAGCGAQLTPTFYDESCPNATSIVRGVIQEALQTDPR
IAASLTRLHFHDCFVNGCDGSILLDNSTSSTSTIDSEKTAFPNNNSVRGFDVVDSIKTAL
ENACPAVVSCADILAIAAEESVALSGGPSWTVLLGRRDSTTANRTAANLAIPAPTLTLDG
LKANFLAVGLNTTDLVALSGAHTFGRARCQSFTNRLYNFSGTGSPDPTLNSTYLETLSEI
CPQNGNSSVLTNLDPVTPDTFDAKYFSNLQVQQGLLQSDQELFSTSGADTIGIVNNFSTN
QSAFFESFVESMIKMGNISPLTGTDGEIRLNCRRVNGDSYGSAATLVAEY
>PbPOD99
METRSCILLSAFLIPFLLGTACAQLRTDFYKGTCPNLESIVSSAVKTKFQQTFVTAPATL
RLFFHDCFVRGCDASVLIQSPTNQGEKDHPDNLSLAGDGFDTVIKAKAAVDSDPNCENKV
SCADILALATRDVVQLAGGPSYTVELGRRDGKVSTMASVQRRLPSPTFNLDQLNSMFTSH
GLSQTDMVALSGAHTLGFSHCGRFSKRIYSFSSKTRIDPTLDPAYALQLRQMCPTRVDPR
IAINMDPTTPRAFDNVYFQNLQQGKGLFTSDQILFTDTRTRATVNQFASSNAAFNQAFIQ
AMTKLGRIGVLTGNQGEIRRDCTRPN
>PbPOD23
MKLCISTLSVVLVLLELFVIDVVSVTKLPITAALNVKKPRAKAVRAKDLLSFDHYVKTCP
QAEGIIQQKVGDWTQKDFTLAASIIRLHFHDCVVRGCDASILLNHRDSERRAFASRTLRG
FEVIDDIKAELERQCPKTVSCADILTAATRDATIIAGGPFWEVPFGRKDGKFSILKEADS
VPQGYENITQLIDFFQARGLNMLDLVTLSGAHTIGRSSCYAFRHRLSNFNGTRKPDPSLN
SMYLNNFLKKKCKNDLDLVYLDAITPKTFDTMYYSNLHKKLGLLSTDQLLNSDERTGPFV
AALASQPGLFESQFSVSMVKLGNVQVLTRSNEGEIRVNCNFVNAKK
>PbPOD65
MTRSSINFSRRYSLAMITFFALCFVAKAQLSTDFYNATCPDVLKIVRREVLNAVKSEMRM
AASLLRLHFHDCFVNGCDASLLLDGNDSEKNARPNLNSARGFEVVDRIKSSVESSCSGVV
SCADILAIAARDSVLLSGGTSWKVLLGRRDGLVANQTGANSALPAPTEALDIIISKFAAV
GLNIRDVVSLSGAHTIGLARCATFSNRLFNFSGTGAPDSTMEQSMQTDLQNRCPQTSDGN
NTAPLDRNSTDLFDNHYFQNLINGKGLLGSDQILFSSDEAVTTGTKSLVQSYNSNLNLFL
ADFANSMIKMGNISPLTGSAGEIRKNCRAVNA
>PbPOD50
MASLSHFLIITVLFIVPFFSCCVNAQLSANFYARTCPTLPTIVRNAMRQAVSREGRMAAS
ILRLFFHDCFVNGCDASILLDDTTTFTGEKNAFPNRNSARGFEVIDTIKTRVEAACNATV
SCADILALAARDGVVLLGGTSWTVALGRRDARTASQTDANNQLPSPFANLATLISNFAAK
GLTATDMTVLSGGHTLGQSQCSSFKTRIYNETNIDPAFATTRKRTCPASGGDTNLAPFDI
TPNRFDNEYYKALVARRGLLHSDQELFNGGSQDALVRTYSNDVAAFTRDFAAAMVKMSAI
SPLTGTNGEIRKNCRLVN
>PbPOD87
MNSKSTFYLPLLFLLHLLLKSTFAQLHVEHYRKSCPNVESIVLAAVRQKFEQTFVTAPAT
LRLFFHDCFVQGCDASIMLAFRNNSAEKDNSDNLSLAGDGFDTVIKAKAAVDRVPNCRNK
VSCADILALATRDVIRLTGGPFYKVELGRLDGRTSTKASVRQHLPHPDFKVEELDSLFAK
HGLSLTDLVALSGAHTIGFSHCNRFTHRIYNFKSKNRIDPTMNIAYARELRKECPKNVDP
RIAVTMDPTTPQRFDNVYYKNLQQGKGLFTSDQSLFTDTKSRKIVNKFAADAAAFERAFV
AAMTKLGRVGIKTGKQGEIRHNCAAVN
>PbPOD85
MNSKSTFYLPLLFLLHLLLKSTFAQLHVEHYRKSCPNVESIVLAAVRQKFEQTFVTAPAT
LRLFFHDCFVQGCDASIMLAFRNNSAEKDNSDNLSLAGDGFDTVIKAKAAVDRVPNCRNK
VSCADILALATRDVIRLTGGPFYKVELGRLDGRTSTKASVRQHLPHPDFKVEELDSLFAK
HGLSLTDLVALSGAHTIGFSHCNRFTHRIYNFKSKNRIDPTMNIAYARELRKECPKNVDP
RIAVTMDPTTPQRFDNVYYKNLQQGKGLFTSDQSLFTDTKSRKIVNKFAADAAAFERAFV
AAMTKLGRVGIKTGKQGEIRHNCAAVN
>PbPOD22
MNLIVSLLLVLLAVVHLNASSSYPEHDRHDEETDESWEGATTLTLPTISDDLSFGEFLSN
SYYHRSCPDLEGIISRKVKQWLKKDYSLAAGLMRLHFHDCAIRGCDASILLNHEGSEREG
LASKTLRGFEVIDDIKAEVEKKCPRTVSCADILTAATRDATVQVGGPYWAVPYGRKDGKV
SIAKETEKVPMGHEDLTSLLEIFQSQGLNVLDLVALSGAHTIGRSSCESVQHRIFNFRRT
GKPDPSLDAQYLSYLERKCRWASEYADLDAVTPHKFDAAYYINLQKKMGLLSTDQMLYSD
PRTKSLVSAFASQPSVFHQQFGVSMAKLGNVQVVTGQNEGEIRTNCNFVNSH
>PbPOD57
MKLCSSTLSVVLVLLELFMINVVSSTKLPITAALNVKKSRAKYVRAEDLLSFDHYVKTCP
QAEGIIQQKVGDWIQKDFTLAASIIRLHFHDCIVRGCDASILLNHQASERRAFASRTLRG
FEVIDDIKAELERQCPKTVSCADILTAATRDATIIAGGPFWEVPFGRKDGKISILKEADI
VPQGQENITQLINFFQSRGLNMLDLVTLSGAHTMGRSSCYAFKHRLSNFNGTRKPDPSLN
SMYLNNFLKKKCKNDLDLVYLDAITPKTFDPMYYSNLNKKLGLLSTDQLLKSDKRTGPFV
AALASQPSLFESQFSVSMVKLGNVQVLTRPNEGEIRVNCNFVNAKK
>PbPOD56
MSILLQSLLDQPDFLAPFRVFDSEISNNTTYMDWKETSDAHTFEIDLPGLAKEDVKLELQ
ENKALRVTAKRKLEPETENPKHETWHCKERTSGSFSRNFRLPDKAKVDEIKASMRDGVLV
ITVPKEEELNKKHKHEKVEISGDDEGHGFFINMKLCSSTLSVVLVLLELFIINVVSSTEL
PITAALNVKKPRTKSVRAEDLLSFDHYVKTCPQAEGIIQQKVGDWILKDFTLAASIIRLH
FHDCIVRGCDASILLNHQASERRAFASRTLRGFEVIDDIKAELERQCPKTVSCADILTAA
TRDATIIAGGPFWEVPFGRKDGKISILKEADFVPQGQENITQLINFFQSRGLNMLDLVTL
SGAHTMGRSSCYAFKHRLSNFNGTRKPDPSLNSMYLNNFLKKKCKHDLDLVYLDAITPKT
FDPMYYSNLNKKLGLLSTDQLLKSDKRTGPFVAALASQPSLFESQFSVSMVKLGNVQVLT
RPNEGEIRVNCNFVNAKK
>PbPOD42
MSSSKLLLLHILQMLIVGLVVQCQGQLTRIGFYSRTCPTAESIVKQTVQTHFNSNPSVAP
GLLRMHFHDCFVQGCDASVLLEGPNTEKTAGPNRGLRGWEVIDDAKTKLEAACPGVVSCA
DILALAARDSVVLTKGFAWNVPTGRRDGRVSLATETTNLPGFRDSIDVQKAKFQDLGLNT
QDLVTLVGAHTIGTSACQFFRYRLYNFTTTGNGADETIDPLFLAQLRSICPENGDGARRV
DLDTGSASRFDATFFTNLKNGRGILESDQKLWTDATTKSFVQRFLGVRGLQALNFNVEFG
KSMVKMSNIGVKSATNGEIRHNCSAIN
>PbPOD39
MSSSRMLLMYLLQLLVGLATTLVMVQGQGQLPRVGFYSRTCPAAESIVKQTIQTHFNSNP
SVAPGLLRMHFHDCFVQGCDASVLLDGPNTEKTAGPNLGLRGWEVIDDAKTKLEAACPGV
VSCADILAIAARDSVVLTKGFTWNVPTGRKDGRVSLATETSNLPGFRDSVDVQRAKFQEL
GLNTQDLVTLVGAHTIGTSACQFFRYRLYNFTTTGNGADETINPLFLAQLRSICPENGDT
ARRVDLDTGSASRFDATFFTNLKNGRGILESDQKLWTDATTKSFVQRFLGVRGLQALNFN
AEFGKSMVKMSNIGVKSAANGEIRRICSAVN
>PbPOD41
MSSSKLLLMFFLQLLVGFATTLVMVQGQGHLTRVGFYSRTCPTAESIVKQTVQTHFNSNP
SVAPGLLRMHFHDCFVQGCDASVLLDGPNTEKTAGPNLGLRGWEVIDDAKTKLEAACPGV
VSCADILALAARDSVVLTKGFTWNVPTGRRDGRVSLATETTNLPGFRDSIDVQKAKFQAF
GLNTQDLVTLVGAHTIGTSACQFFRYRLYNFTTTGNGADETINPLFLAQLRSICPENGDA
ARRVDLDTGSASRFDATFFTNLKNGRGILESDQKLWTDATTKSFVQRFLGVRGLQALNFN
LEFGKSMVKMSNIDVKSATNGEIRHICSAVN
>PbPOD6
MASVSYFFIAVVFIFGCCSNAQLSPKFYASTCPNLETIVRRAMTESVIKELRIGASILRL
FFHDCFVNGCDASILLDDTPTFTGEKNAFPNQNSARGFEVIDTIKTRVEAACSSTVSCAD
ILALAARDGVVLLGGPYWTVPLGRRDARTASQSDANTQIPAPFSDIATLTANFASKGLDA
EDMTVLVGAHTLGYAQCANFRSHIYNDTNIDPIFANFRKIGCPASGGDSKLAPFDATPVT
FDNDYYKSLVGRRGLLHSDQEFFNNGPQDSLVTTYSRDNAAWRSDFAESMVKMGNISPLT
GTQGEIRGNCRFRN
>PbPOD54
MAAFIIVLLTSLLSLTTLPAAESRLYTNYYQKSCPRFAQIVQDTVTNKQIMNPTTAAATL
RLFFHDCLANGCDASILLSSTPFNKAERDADINLSLPGDAFDVVVRAKTAIELACPNTVS
CADILAVATRDLVTMMGGPFYNVPLGRRDGRFSKASAVEGNLPRPAMSISQLIQVFGSRG
FSVQEMVALSGAHTIGFSHCSEFSSAIYNYSKSAQFDPSYNPRFASGLQRACADFKTNPT
LSVFNDVMTPNKFDNVYFQNLPKGLGVLKSDHALFDDARTRPFVELYANDQNRFFGDFAK
AMEKLGVLGIQTGRRGEIRHRCDKSNY
>PbPOD9
MTRSPINFSRRYSLVLIPFFAFCFVAKAQLSTDFYKATCPDLFKIVRREVQNAVKSEMRM
AASLLRLHFHDCFVNGCDASLLLDGTGSEKDAGPNLNSARGFEVVDRIKSSVESSCNGVV
SCADILAIAARDSVLLSGGSLWKVLLGRRDGLVANQTGANRALPAPFEALDSIISKFAAV
GLNVNDVVSLSGAHTIGLARCGTFRDRLFNFSGTGAPDITLEQSMLTDLQHLCPLTADGS
ITAPFDRKSADLFDNHYFQNLINGKGLISSDQILFSSDAAVTTGTKSLVQSYNSNINRFF
ADFANSMIKMGNISPLTGSAGEIRKNCRAVNA
>PbPOD64
MSSFSIAGAIFVLVFTSVLGNVNAQLSSTFYSTTCPNVTSIVRGVVEQAQQNDIRLGAKL
IRVHFHDCFVNGCDGSIMLDNADGIDSEKDAGPNLSTDGYDVVDDIKTALENVCPGVVSC
SDILAIASEILVSANGGPTWEVQLGRRDSRTANRAGTTAIPGFRENLDQLSQKFGDAGLD
STDLVALSGAHTFGRARCSTFGHRLYNFSGTGNPDPTMEAGYLETLRQTCPQNGNGDTLN
DLDQSTRDAFDNNYFTNLQNNRGLLQTDQVLFSTSGDTVAIVNRFANSQSDFFDSFGQSM
INMGNIGVLTGTNGEIRTNCRRVN
>PbPOD61
MASSNSLLLVSSLFLSSFFCVSEAQSSAPVVQGLSWNFYDSSCPKVDDIVRKQLKKVFKA
DIGQAAGLLRLHFHDCFVQGCDGSVLLEGSASGPSEQDAPPNLSLRAKAFEIINDLRDRV
HNKCGRVVSCSDILALAARDSVFLSGGPDYDVPLGRKDGLNFATQNATLANLPPPTSNTT
KLLTDLAKKNLDATDVVALSGGHTIGLSHCSSFTGRLYPTQDATMDKTFANDLKTVCPAN
NTNATVPLDIRTPDIFDNKYYVDLMNRQGLFTSDQDLYTDKRTKEIVKSFAVNQTLFFEQ
FGKSMIKMGQLSVLTGSKGEIRADCSVRNSDNANYLASVVEDDEESLSEF
>PbPOD40
MSSSKMLLMYFLQLLVGLATTLVMVQGQGKLTRVGFYSGTCPAAESIVKQTVQTHFNSKP
SVAPGLFRMDFHDCFFQGCDASVLLDGPNTEKTAGPNLGLRGWEVIDDAKTKLEAACPGV
VSCADILALAARDSVVLTKGFTWNVPTGRKDGRVSLATETSNLPGFRDSIDVQKRKFQDL
GLNTQDLVTLVGAHTIGTSACLFFRYRLYNFTTTGNGADETINPLFLAQLRSICPENGDT
ARRVDLDTGSASRFDATFFTNLKNGRGILESDQKLWTDATTKSFVQRFLGVRGLQALNFN
IEFGKSMVKMSNISVKSATNGEIRRICSAVN
>PbPOD100
MASSNSLLLVSSLFLSSFFCVSEAQSSAPVVQGLSWNFYDSSCPKVDDIVRKQLKKVFKA
DIGQAAGLLRLHFHDCFVQGCDGSVLLEGSASGPSEQDAPPNLSLRAKAFEIINDLRDRV
HNKCGRVVSCSDILALAARDSVFLSGGPDYDVPLGRKDGLNFATQNATLANLPPPTSNTT
KLLTDLAKKNLDATDVVALSGGHTIGLSHCSSFTGRLYPTQDATMDKTFANDLKTVCPAN
NTNATVPLDIRTPDIFDNKYYVDLMNRQGLFTSDQDLYTDKRTKEIVKSFAVNQTLFFEQ
FVKSMIKMGQLSVLTGSKGEIRADCSVRNSDNANYLASVVEDDEESLSEF
>PbPOD68
MAILRSFLAIICIVLVAATSMKPTSAKLNTHYYTKGCPQALPAIRKAVERAIKREPRMGA
SLVRLHFHDCFVNGCDGSVLLDDTSNFTGEKTALPNVNSIRGLNVVDDIKKAVDKACKKS
VVSCADILAVAARDSVSILGGPTYKVQLGRRDARTASVNDANRNLPPPFFNFPQLLSNFE
AHGLNLKDLVVLSAAHTLGLARCTTFRARIYNDTNIDPKFAALAKKNCPTSGGDDNTRPL
DATSKRFDTVYFEALLKSKGLLHSDQELFKGNGSDSDKLVQRYSKNSAAFGKDFANSMIK
MGNIKPLTGNEGEVRLDCRKIN
>PbPOD11
MPPYSAQLYYRYVLAMLLILCASAGCGDAQLTPTFYDESCPNATSIVRGVIQEALQTDPR
ITASLTRLHFHDCFVNGCDGSILLDNSTNPNSTIDSEKTAIANNNSARGFDVVDNIKTAL
ENACPAVVSCADILAIAAEESVVLSGGSSWTVLLGRRDSLTANRTAANEALPGPTFTLDE
LMANFLAVGLNTTDLVALSGAHTFGRARCLTFTDRLYNFTGTGSPDPTLNSTYLEILSEI
CPQNGNGSVLTNLDPVTPDTFDSKYFSNLQVEEGLLQSDQELFSTSGADTIDIVNNFSAN
QSAFFESFGESMIKMGNISPLTGTEGEIRLSCRRVNGESYGLTATLVAEY
>PbPOD16
MASSNTFSLCSLFVIVTLGVLVGFTGKSHAKLSTNFYSKSCPQVFDAVKSVVKSAVSKDK
RMGASLLRLHFHDCFVNGCDGSLLLDDTSSFTGEKTALPNNNSLRGFEVVDKIKSQVEKA
CPGVVSCADILAIASRDSVQILGGPSWEVKLGRRDSKTASLSAANSGVIPPPTATLNELT
TRFRAVGLSQRDLVALSGAHTIGQARCTTFRARIYNETNIDASFARTRQNTCPRTAGHGD
DNLAPLDITTPNTFDTAYFKNLVNQKGLLHSDQILFNGGPTDSLVKSYSGSANTFNADFA
KAMIKMGDNKPLTGSKGEIRLNCRKPN
>PbPOD10
MSSFSIAAAIFVLVTASILGNSNAQLSSTFYSTTCPNVTSIVRGVVEQAQQNDIRIGAKL
IRVHFHDCFVNGCDGSIMLDNADGIESEKDAPPNQSTDGYDVVDDIKTAVENVCPGVVSC
SDILAIASQILVSANGGPTWEAQLGRRDSRTANQAGTSAIPSFLENLEQISQKFGDAGLD
STDLVALSGAHTFGRARCSTFVHRLYNFNGTGNPDPTIEAGYLETLRQACPQNGSGDTLN
DLDQSTRDAFDNHYFTNLQNNRGLLQTDQVLFSTSGDTVAIVDRFANSQSDFFDSFGQSM
INMGNIGVLTGTNGEIRTDCRRVN
>PbPOD75
MSSSSSSTTHSLALATTYVVVLLLLHVPNYNAQLNSTFYSTTCPNVTSIVRTTVQQALQS
DSRIGASLIRLHFHDCFVNGCDASILLDKNGTIQQSEKDAAPNTNSTRGFDVVDNIKTAL
ENSCPGVVSCADLLALAAEASVSLSGGPSWNVLLGRRDSLTANQAGANTSIPSPFESLAN
ITSKFSAVGLNTNDLVALSGAHTFGRAQCRTFSNRLYNFNSTGNPDPTLNSSYLTTLQQT
CPQNGSGTALANLDLSTPDAFDNNYFTNLQNNQGLLQSDQELFSTAGAATVSIVNSFSSN
QSAFFESFARSMINMGNISPLVGTSGEIRLDCKNVNGG
>PbPOD67
MAALQSFLVCIAVVVSITVIPTSAQLSAGFYNRVCPQALPAIRRVVKQAIFREPRIGASL
LRLHFHDCFVNGCDGSILLDDTPSFTGEKTAFPNVNSVRGFDVIDDIKNAVDKACKRSVV
SCADILAVAARDSVFLLGGPLYQVPLGRGDARTASLNDANRNLPPPFFNFPQLLSNFKSH
GLDLTDLVVLSAAHTIGLARCTTFRARIYNDTNIDPSFAASAQQNCPSSGGNDNTLPLDA
TTRRFDTVYFNSLLKQKGLLHSDQELFKNNGTDSDKLVFKYSRNPFAFARDFSASMIKMG
NIKALTGNDGEVRLNCRKIN
>PbPOD62
MMSGFVFRAKGLSMGYYIMSCPMAELIVRNTVTRALQADPTLAAGLIRMHFHDCFIEGCD
ASILLDSTKDNTAEKDSPANLSLRGYEVIDAAKAEVEKKCPGVVSCADIVAMASTYAVFA
AGGPVYDIPKGRKDGRRSKIEDTRNLPPPTLNASELITMFGQHGFTAQEMVALSGAHTLG
VARCSSFKNRLSDTVDPDLDSGFAKQLTKTCSAGDNAEQPFDATRNNFDNVYFNGLQRKA
GVLTSDQTLFASAKTRNIVNGYAFNQAMFFLDFQQAMVKMSTLDVKEGSKGEIRTNCRKM
N
>PbPOD69
MIVTVGVLVGFTGSSSAQLSTNFYSKSCPKVFDTVKSVVKSAVSKEKRMGASLLRLHFHD
CFVNGCDGSLLLDDTSSFTGEKTAGPNNNSARGFEVVDKIKSQVEKACPGVVSCADILAI
ASRDSVQILGGPSWEVKLGRRDSKTASLSAANSGVIPPPTATLNELVTRFRAVGLSQRDL
VALSGAHTIGQARCTTFRARIYNETNIDASFARTRQNTCPRTVGSGDNNLAPLDVTTPNT
FDTAYFKNLVNQKGLLHSDQILFNSGATNSLVKSYSGNAETFNSDFAKAMIKMGDNKPLT
GSKGEIRLNCRKPN
>PbPOD79
MAMNLALFSLFLGVAIVFAIVPTIIGGGYGDEDCGDLLGNDVYKDRCPEAEAIIYAGVRL
AVFEDPRMAASLLRLHFHDCFGCDASVLLDDNDNFVGEKTAAPNLNSLRGFEVIDAIKQD
LEIVCPQTVSCADILAVAARDSVVVSGGPSWDVQMGRKDSFTASKSLANNNIPGPNSTVA
TLVSKFQNVNLSLKDMVALSGAHTMGKARCTTFTARLQGSTNPNGPDSSLEYVQSLQRLC
SESDGNMLANLDLATPATFDNQYYLNLLSGEGLLLSDQNLATGDDQTRELVETYAQDPSA
FFEDFKDSMVKMGSLGAVTTMNGEIRRDCRSVN
>PbPOD29
MASSSFMAILTLAFLMLMRTTNAQLSTKFYSSSCPKLFSTVKSTVRSAIQKETRTGASLL
RLHFHDCFVNGCDGSLLLDDTSSFTGEKNAVPNKNSARGFNVVDKIKSAVENVCPGVVSC
ADILAIAARDSVTILGGPSWDVKLGRRDTRTASQAAANNSIPPPTRNLNQLISTFNALGL
STRDLVALSGIYFPMNILSGSHTIGQARCTTFRPRIYNETNLDSSLAQTRQSNCPRTSGS
GDNNLAPLDLKSPTSFDNSYFKNLIQKKGLLHSDQQLFNGGSTDSIVRAYRNSYSTFSSD
FAKAMIKMGDIKPLTGSNGEIRKNCRKPN
>PbPOD8
MSSTAAVALAIGLVLVALSGHCSGALEVGFYKGKCGRSIDVEEIVARVIKEKFFKNQTIV
AALIRMHFHDCFVNGCDASILLDGSSTEKTAPPNLSVRGYDVIDAAKTAIESECRXXXXX
XXXXXXXXXXXXXCRGVVSCADIIAIATREAVFWGGGGRYEVQTGRRDGFVSQASDVDLP
NPSMSVSDSVAAFARKGLNASDMVHLLGGHTVGVAHCNLFQDRLYNFKSTGKPDPDMESS
LLERLRLICPENSEGTNATNLDQNPQSSFIVDNSFYKEIVAHRGILQIDQELAGDPITQA
MVKTLASDTNSFSTTFGQAMVKLGAVGVLTTEKQGEIRRSCRAINNLGGFLNFN
>PbPOD86
MSACFCCSLIRSSPLSHDDLISRPLAKLSRPIFSLALRKQYSDAAAPRFVVVRAVQPGLG
VVEPGDVSVGDPPSIDVVEAGNGEVLGVVGGVVDAKLEDDKPLAPATRVRKKKEDEGGDD
NRFKLRNGREVFEEKAYIVGVEHKRGTADSFGVEESLKELTQLADTAGLMVVGSTYQKLV
SPNSRTYIGSGKVAEIKSAINALGVETVIFDDELSAGQLRNLEKAFGGEVALAQMEYQLP
RLTKMWTHLERQAGGQVKGMGEKQIEVDKRILRTQIGVLKKELESVRKHRKQYRNQRLSV
PVPVVSLVGYTNAGKSTLLNQLTGANVLAEDRLFATLDPTTRRVQVAAFRATLEEISESS
LLVHVVDISHPLAEQQIEAVDKVLSELDVAAIPKLMVWNKVDKVSNPESIKLEAEKRDDV
ICISALSGEGINEFCSAVQEKLKDSMVWVEALIPFEKGELLSTIHKVGMVERTEYTDKGT
LIKAHVPLRESKPHTQSLGLELSMAVFRGTFLGLVVVTLVVSATLSAAHPEGFNFGWGSR
WGSKPSTDHHGGGHAPAGGSHGLFPQFYHSSCPQVNDIVISVLQRAIGKDPRVAASLLRL
HFHDCFAQGCDASVLLDNSMTILSEKGAAPNVNSLRGFAVIDEIKAELEEACPLTVSCAD
IVALAARGSTVLSDGPNWVLPLGRRDSKTASVKSSNSNIPSSRSNLSTLITAFKRQGLDE
TDLVALSGGHTIGVAKCSTFKRRLYNQNGNDQPDSTLERSYYFGLKSVCPSRGGDNNITP
LDFASPARFDNTYFQLLLMGKGLLTSDQVLLTGNGRKAAELVKTYADNERLFFQQFAQSM
VKMGNINPLTGLKGEVRKNCRRVN
>PbPOD14
MAFISHSIRFCFFVLLFLFRISSAQLSSNHYETTCPLALFIVRNAVINAVVKEHRMGASL
LRLHFHDCFVNGCDASVLLDDTANFTGEKTALPNTNSLRGFEVIDTIKSELESACPGVVS
CADILAIAARDSVLLLGGPSWTVQLGRRDSTTASLSAANTELPSPSLNLNDLISFFSTKG
FTTKELVALSGSHTMGQARCLLFRERIHNETNIDSSFAASLKLNCTASSGTDDNLSSLDV
TSPVIFDNAYFKNLVNSKGLLHSDQQLFSGGSTDSLVTTYSTTAGTFYTDFASAMVKMGS
LSPLTGTTGQVRTNCRKIN
>PbPOD66
MNPSTLTSQRSALRSPFLNPISLPTATSVQSRRRRFRVSSPRNSAAPSEQSTDAVSPPPH
DVFGGKRELTGVQPVVEKLSPPLRIVTSAIVFAGAVAAGYGLGLRLGKSQNAAYGGAAVL
GAAGGAAVYALNSCAPEVAAVDLHNYVAGLDDPKAVKKEDIEGIARKFGVSKQDEAFNAE
LCDLYCRFVTAVLPPGAQELKGDEADTIVSFKNSLGIDDPEAASMHMEIGRRIFRQRLET
DREGDLEQRRAFQKLIYVSTLVFGDASSFLLPWKRVFKVTDSQVELAIRDNAQRLYASKL
KSVGRDIGAEQLVKLKEAQRIYRLSDEHAEDLFKEHARKLVEANISAALRMLKSRTRSAT
GITEVVQELDKMLELNNLLISLKNHPDAARFAPGLGPVSLLGGDYDADRNMDDLKLLFRA
YVTDSLSTGRLEESKDSALNQLRNIFGLGKREAESIVLDVTLKVYRKRLSQSVTSGDLEA
ADSKAAFLQNICEELHFDPQRASQIHEEIYRQKLQQCVADGELNDDDVAALLRLRVMLCI
PQQTVEAAHSDICGSLFEKVVKDAIASGVDGYDADVKQAVRKAAHGLRLSREAAMSIAGK
AVRKIFINYVKRARSVGSRTESAKELKKMIAFNTLVVTELVADIKGESSDSATEEPIKEP
EPEVLEDEEWESIQTLRKIRPDKELAAKLGKPGQTEITLKDDLEERERTDLYKTYLLFCI
TGEVKRIPFGAQITTKKDDSEYVLLNQLGAILGLSTTEIVEVHRSLAEQAFRQQAEVILA
DGQLTKARVEQLNELQKQVGLPPQYVEKIIKNITTTKMAAAIETAIGQGRLNIKQIRELK
ESSVNLDSMISESLRESLFKKTVDEIFSSGTGEFDEEEVYEKIPADLNINAEKAKNVVRE
LAQTRLSNSLIQAVSLLRQRNRQGVAGKSDGMAVCALQVSSLNDLLACDKAVPAEPLSWD
VPEELADLFAIYMKSGAAPEKLSRLQYLLGISDNMAATLQEMGDRLQTIGAEEEKISSAQ
LSSNYYSTTCPRALSIVRNAVVNAVVKEHRMGASLLRLHFHDCFVNGCDASVLLDDTANF
TGEKTAPPNTNSLRGFEVIDTIKSQLEGACPGVVSCADILAIAARDSVVSLGGPSWTVQL
GRRDSTTASLSAATSQLPSPSLNLNDLITSFSTKGFTTKELVALSGSHTTGQARCVVFRG
RIHNETNIDSSFATSLKSNCTVSSGTDDSLSSLDVTSPFIFDNAYFKNLVNSKGLLHSDQ
QLFNGGSTDSLVTNYSTTAEAFYTDFANAMLKMGSLSPLTGTSGQVRTNCRKIN
>PbPOD34
MASSYNLVLLILVFAGAFLESNCKLTKNFYKSKCPKALSIVQEEVIAAIKNETRVGASLL
RLHFHDCFVNGCDASVLLDDTSSFVGEKTAVPNNNSIRGFEVVDRIKAKLEKACPGVVSC
ADLLALAARESTVYLGGPPWEVGLGRRDSTTASRSAANTSIPPPTSNISALISSFSAQGL
SLRDLVALAGAHTIGRARCTSFRSRIYNESTINAAFAKSLQRSCPRSGSDNNLASLDLQT
PTHFDNLYYKNLLKEKGLLHSDNELYNGTSSTEKLVKKYANNTFVFFKHFAKAMVKMGNI
HLLTGSQGEIRTNCRKVN
>PbPOD28
MASSYNLVLLILVFAGAFLESNCKLTKNFYKSKCPKALSIVQEEVIAAIKNETRVGASLL
RLHFHDCFVNGCDASVLLDDTSTFVGEKTAVPNNNSIRGFEVVDRIKAKLEKACPGVVSC
ADLLALAARESTVYLGGPPWKVGLGRRDSTTASRSAANTSIPPPTSNISALISSFSAQGL
SLRDLVALAGAHTIGRARCTSFRSRIYNESTINAAFAKSLQRSCPRSGSDNNLASLDLQT
PTHFDNLYYKNLLKEKGLLHSDNELYNGTSSTEKLVKKYANNTFVFFKHFAKAMVKMGNI
HLLTGTQGEIRTNCRKVN
>PbPOD35
MASSSFMAILTLAFLMLMRTTNAQLSTKFYSSSCPKLFSTVKSTVRSAIQKETRMGASLL
RLHFHDCFVNGCDGSLLLDDTSSFTGEKNAVPNKNSARGFNVVDKIKFAVENVCPGVVSC
ADILAIAARDSVTILGGPSWDVKLGRRDTRTASQAAANNSIPPPTRNLNQLISTFNALGL
STRDLVALSGIYFPMNILSGSHTIGQARCTTFRPRVYNETNLDSSLAKTRQSNCPRTSGS
GDNNLAPLDLKSPTSFDNSYFKNLIQKKGLLHSDQQLFNRGSTDSIVRAYSNSYNTFSSD
FAKAMIKMGDIKPLTGSKGEIRKNCRKPN
>PbPOD21
MTMSTMKGFVVAMVVIFSVLLSLNNPRGESERAFLSASSSAQEPLVNLVSLTSSDGGQDF
VMEDMNDGGQSDLEYDFYRETCPEAETIVRSTMAQIYSQQKNVSAQLLRLFFHDCFIQGC
DASVLLDDSNGNKNHSIEKLAVPNKTLKGFDKVDLIKEVLENVCPGVVSCADTLALATRD
GIVLADGPFYPVFTGRRDSTRSYHDEALAEIPKPDDNITQTLQLFSVRGFSDRETVSLLG
AHNIGKIGCEFIQARLNNFKGTGKPDPTVSPSFLKEMRFVCDDNGTRSSQKSPAPGPTRG
LMRERSSGLRGMPYFQQLSSSVPSGRGFDTHYYQSLLKGRGLLFADQQLMANERTARLVR
AYASDDGSTFRMDFARAMMKMSKLKAANGSPGQVRVDCSLPLQTS
>PbPOD92
MGRRLITAAVFAVTLCSMIVVGYSADVNNPGNGLHVGFYNRKCPKLEKIVIDVVAKAVEK
DRKLPAALIRLFFHDCFVKGCDASLLLDVTPSGEPVEMLSPASFGVRGLEVIDQIKARVE
QECPGTVSCADILAFASREAVALSGLPRYEVPAGRRDSRTSRASDVILPSPTTPLDELID
FFSRKGLSLEEMVALSGAHSIGTVHCSFFDYRMYNFAPGKPKDPSLNEVFAAQLAQQCPA
PNTLPAEEAKKRFVDSDPTTPLVLDNHYYTSLMQGRGLMESDQVLAIDPRTRGVVAKLAR
SDSFARAFANAMIKMGRINVLTEDQGEIRKNCRKFI
>PbPOD71
MSLLSLIFLLVGVASGQLSSTFYETSCPNALSTIKSAVNSAVSKEARMGAFLLRIQFHDC
FGCDASVLLDDTPNFTGEKTADPNAKSLRGFDVIDTIKSQLERICPKVVTCADIIAVAAR
DSIVALGGPAYKVPLGRRDSTTASLSAANSNIPAPTLNLTGLITAFSNKGFTAKDLVALS
GSHTIGLARCTNFRARLYNETNINASFATSLKPSCPTSGGDNNLYPLDVTSPTTFNNAYF
RNLVNQRGLLHSDQQLFSGGSTDAQVNAYVSNTAAFRADFANAMKKMGNLSPLTGTNGQI
RTDCRKVN
>PbPOD13
MAPFSLCFRPFVMQLLLLGFAILSTGLRTGDPPLTLDYYVSACPTVFEIVKKEMECLVLS
DPRNAALVVRLHFHDCFVQGCDGSVLLEDTITLTGEKKASPNIHSLKGFRIVDRIKNKLE
SECPGIVSCADLLTIAARDAVILVGGPYWDVPLGRKDSITASPELAEANLPTANEGLSTI
ISKFLYQGLSVTDMVALSGAHTIGMARCENVRERIYSGEFEATSGINPLSESYLNNLRST
CPPVGGVGDNNVTAMDYVTPELFDNSFYHLLLKGEGLLNSDQEMYSSLFGIETGEIVRKY
AADPVAFFEQFSESMVKLGNITNDESFENGEVRKNCRFVNT
>PbPOD101
MAIPILLLLFFSIPFSESQLTKDYYKQTCPDFEKIVRDTASQKQAAQPTTAAGTLRLFFH
DCMVEGCDASVLIASNHVNKAERDADINQSLSGDALEVVVRAKTALELTCPGIVSCADIL
AEATRDLVTMVGGPFYIVELGRKDGQASLASKVNANLPRANQTMDDIIKFFAAKGFTIEE
MVALSGGHTIGFSHCIEFTDRLFHYSKTTPTDPEINPRFAEALKMTCANYTTNPAMSAFN
DVITPGKFDNMYYQNLKRGLGLLASDHALVKDPRTKPLVELYSTDQAAFFKAFSLAMEKL
GRHEIKTGNQGEVRRRCDTFNSLQA
>PbPOD102
MALPILFLLFLAIPFSESKLSIDYYKKTCPDFESIVRDTVTSKQIANPTTAAGTLRLFFH
DCMVEGCDASILISSNYVNTAERDADINQSLSADAFDLVARAKTALELACPGIVSCSDIL
ALATRNLVTMVGGPFYKVRLGRKDGQVSKSSLVEGNLPRSNQTLDDMIKFFATKGFTLQE
MVALSGAHTIGFSHCKEFTDRIFNYNKTTPTDPDMYPNYAQGLKKICADYKTNIAMSAFN
DVITPGKFDNMYYQNLKRGLGLLATDHALVKDPRTRPFVELYSTDQAAFFKAFSHAMEKL
SHHGIKTGRKGEVRHRCDAFNSINA
>PbPOD33
MASSSFMAILTLAFLMLMRTTNAQLSTKFYSSSCPKLFSTVKSTVRSAIQKETRMGASLL
RLHFHDCFVNGCDGSLLLDDTSSFTGEKNAVPNKNSARGFNVVDKIKFAVENVCPGVVSC
ADILAIAARDSVTILGGPSWDVKLGRRDTRTASQAAANNSIPPPTRNLNQLISTFNALGL
STRDLVALSGIYFPMNILSGSHTIGQARCTTFRPRVYNETNLDSSLAKTRQSNCPRTSGS
GDNNLAPLDLKSPTSFDNSYFKNLIQKKGLLHSDQQLFNRGSTDSIVRAYSNSYNTFSSD
FAKAMIKMGDIKPLTGSKGEIRKNFSIALAANFEGCGRGGSLLPDDTSSFTGEKNAESNA
DFVWPGIYNETNVDRSFAKTRESNCPKTYGSGNNNLAPLDLQSPTVFDNHYYKTLIKNKG
LLRSDQQLFDGGSTNSTVRAYSKSYDTFSSDCECHDQDGRYQTPHWISWGY
>PbPOD91
MRRLMINETIIFILCIVIVVVITPCTEAAGKGLGNGLNVGFYSRSCPNVEKIVADIVSEA
NRQDPKLPGALIRLFSHDCFVKGCDASILLEATRSKEPVEKKAQGNDFIRGFELIDEIKA
RLEQECPQTVSCADILAFAAREAVFLAGLPRHKVPAGRRDSRTSRASDVGLPAPTTPFND
IIDFFTRKGITLDELVVLSGAHSIGVAHCSFFDYRLYNFNTSQPQDPALNSTYASDLSTK
CPKQNTLPADEAKKRAVDFDPITPLVLDNNFYVNLLQGKTLLQSDQIMVSDPRTSALVKT
LASDSDAWSRRFAKAMIKMGRTNVLTRDEGEIRKNCRTFN
>PbPOD20
MRSQMRFVLLVLPFFGLVAVSFCLGFVSADGSTVPRPKLTWHYYKTHNTCDDAEVYIRHQ
VELFWKKDKSITPKLLRLVYSDCFVTGCDASILLDGEDSEKTAPQNYGLGAFVVIDKIKT
VLEQRCPGVVSCADILNLATRDAVHLDGAPSYPVLTGRRDGLTSTRSSVDLPSPSITWED
ALKYFNSRGLNVLDMATLLGAHSMGRTHCRYILDRLYNFNGTKKPDPSMDPSLLNDLRKS
CPPRTKKGQTDPLVYLNPQFGANYRFTQTYYSRVLSHKAVLGIDQQLLYSNDTKEITQEF
AAGFEDFRKAFAMSMYRMGEYQVLTGNQGEIRKNCRVPNKK
>PbPOD78
MAPSLGFRPFVVQLLLLVFSVLSTGLRAGDPPLTLDYYKSACPTVFDIVKKEMECAVLSD
PRNAALVVRLHFHDCFVQGCDGSVLLEDTIDLTGEKKALPNIHSLKGFRLVDRIKNQLES
ECPGIVSCADLLTIAARDAVILVGGPYWDVPLGRKDSITASPELAEANLPTANEGLLKII
SKFLYQGLSVTDMVALSGAHTIGMARCENVRERIYSGEFEASSGFNPSSESHLSDLRSTC
PLVGGDNNVTAMDYVTPELFDNSFYQLLLKGEGVLNSDQEMYSSLLGIETGEIVKKYAAD
PIAFFEQFSESMVKLGNIVNNESFENGEVRKNCRFVNT
>PbPOD103
MSPLLFLPFLLLLLPIAVPAAQLRPGHYSQTCPEAESVVRDVMKKALVKEPRSLASVMRF
QFHDCFVNGCDGSMLLDDTPTMLGEKLSLSNINSLRSYEVVDEAKEALEKVCPGAVSCAD
IVIMAARDAVALTGGPDWEVKLGRLDSLSASQEASDNIMPSPRANASSLIDLFAKFNLSV
KDLVALSGSHSIGQGRCFSIMFRLYNQSGTGRPDPAFEPKYREKLNRLCPLNVDQNVTGD
LDATPLVFDNQYFKDLVLGRGFLNSDQTLYTYPQTRTYVKHFSSNQGEFFKAFVEGMIKM
GDLQFEQPGEVRRNCRVANHHLGGMNPTF
>PbPOD2
MGRFHLILVWSLCVSLCLLLCPTSAQLKTNYYANICPNVESLVKDAVTKKFQQTFVTVPG
TLRLFFHDCFVEGCDASVIVASTANNKAEKDNPDNLSLAGDGFDTVIKAKAAVDAVPQCK
NKVSCADILALATRDVIGLSGGPSYSVELGRLDGLSSTSTSVNGKLPKSTFNLNQLNSLF
ASHGLSQADMVALSGAHTLGFSHCNQFSNRIYSNPVDPTLNKAYATQLQQMCPKNVDPDI
AINMDPTTPRTFDNVYFQNLVEGKGLFTSDQVLFTDSRSQPTVRRWAKNKAAFNQAFITA
MTKLGRVGVKTGKNGNIRRDCSVFN
>PbPOD84
MHFHDCFVRLGDILLINSQDQNGCDASILIDSTKNKSSEKSAGPNLTVRGYELIDEIKKS
LEATCPSTVSCADIVTLATRDSVVLAGGPNYAAPTGRRDGLVSNPNDVNLPGPSFSVSQA
LRSFTVKGMTLNDMVTLLGAHTVGLAHCNFFQDRLSNFQGSGSPDPSMDPALVSKLSTLC
AASNNPTTFLDQNTSSIFDNQFYNQILFKRGVLQIDQELASDTSTAGIVSGFASNGVRFS
QSFATAMLKMGSLQVLVGNAGEIRKNCRAFNPAKSKN
>PbPOD37
MAVFAPKTIFLFHAFILLPSTRVSESKGALSAHCYDQTCPQAERIILQAVYNASMHDPKV
PARILRMFFHDCFIRGCDASLLLDSTAGNQAEKDGPPNISVRSFYVIDDAKAKLEAACPH
TVSCADIVGIAARDVVIMKNLTCVHSFLSVRRSVLECAKRKERRRVSKANETINLPAPTI
NVSQLIQSFAKRGLGVKDLVALSGGHTLGFSHCSSFESWLRNFSSVHDVDPTMNNEFAQN
LRNKCPKPNRDTTAGELLDSTSSTFDNNYYKQLVAGKGVFGSDQALFSDYRTRWIVESFA
KDQSVFFKEFAASMVNLGNVRVIEDGDVRLNCRVVN
>PbPOD104
MAFVLIFFISFFSITNASDNTSNPYSSKCPDMMTIIERHVHTVVLDEPRMAASLLNLFFH
DCFVNGCDASILLDDTVEVIGEKSAPLNLRSLRGFEVVDDIKAALEVACPATVSCADILA
VAARDSVVAWNGPTWDVQLGRRDSTKANFSDVGVNIPSPNFNLSELISAFELKGFNSREM
VALSGAHTIGAAHCASFYHRIYNDKDLNVSLGEKLKVVCPKEEWLSNVTSVTQPLDITTD
TRFDFAYFKNLEMEMGLLHSDQQLMNGSLTSSYVRAYIAYPDTFHSDFAQAMQKLGSLGI
LTGQDGEIRSVCRKVNIRCRAASGAIHNIFTSMVCLLVLAIFLF
>PbPOD1
MAVFAPKTIFFFFHHALLLLLSTRFSRSKAALSAQYYDQTCPQAEKIILQAGCDASLLLD
STAGNQAEKDGPPNISVRSFYVIDDAKANLEAACPHTVSCADIVGIAARDVLIMSGGPFW
NVLKGRKDGRVSRANETINLPAPTFNVSQLIQSFAKRGLGVTDLVALSGGHTLGFSHCSS
FESRLRNFSPVHDIDPTMNKELAQKLRTKCSKPNRDSTAGELLDSTSSTFDNNYYKQLVA
GKGVFGSDQALFSDYRTRWIVESFAKDQSVFFKEFAASMVNLGNVGVIEDGEVRLNCRVV
N
>PbPOD49
MLYIVQEGNVLSISMYLALNFYAASCPSAEFIVRNTVSSASNLDPTVPGKLLRLLFHDCF
VEGCDASVLLQGTGTERSDPANTSLGGFAVIDSAKRLLEIFCPGTVSCADIVALAARDAV
EFVRSPSPSTAGGPVVQIPTGRRDGKASAASNVRPNIVDTSFTMDEMIKLFSSKGLSLVD
LATLSGAHTIGSAHCSAFRDRFKQDPKGKFTLIDTSLDNVYAEELMEQCPAGANPSTTVK
NDPKTSFVFDNQYYQNLLAHRGLFQSDSVLLTDGRTRKQVEIFAQDQVSFFKSWTESFLK
LASIGVKTGDEGEIRASCPTTNA
>PbPOD48
MEKTSAAFSCTHCCVFLIWLFLAASASTADLALNFYAASCPSAEFIVRNTVSSASNLDPT
VPGKLLRLLFHDCFVEGCDASVLLQGTGTERSDPANTSLGGFAVIDSAKRLLEIFCPGTV
SCADIVALAARDAVEFVRSPSPSTAGGPVVQIPTGRRDGKASAASNVRPNIVDTSFTMDE
MIKLFSSKGLSLVDLATLSGAHTIGSAHCSAFRDRFKQDPKGKFTLIDTSLDNVYAEELM
EQCPAGANPSTTVKNDPKTSFVFDNQYYQNLLAHRGLFQSDSVLLTDGRTRKQVEIFAQD
QVSFFKSWTESFLKLASIGVKTGDEGEIRASCPTTNA
>PbPOD43
MALVLALAFVFLVGLSQADGQLMVGFYGETCPEAESIVRTVVRDAFLSDANTAAVLLRLH
FHDCFVQGCDGSILIEDGANAERHAFGHQGVGGFEVIEKAKSQLEAACQGVVSCADIVAL
AARDAIALVGSFTFADLSLIQLAGGPAYEVGTGRRDGVVSNMSLADNMPDVTAHTIGTTA
CFFLTRRLYNFFPGGGSDPSINPNLLSQLKQRCPQNGDVNVRLPIDEGSEQIFDLHILQN
IRNGFAVLESDAKLNEDAMTRSIMDSYFPLFNIPFGPSFEADFIESIQKMGQISVKTGFQ
GVIRRNCGRF
>PbPOD98
MYRPPTLAAPILRMHFHDCFVRGCDGSVLLNSTSNGQAEKEAIPNQSLRGFHVIDAVPTG
RRDGRVSLASEANRGLRSPFVDITQLKAAFAAKGLSAKDLAALSGGHTISTSHCPPYTNR
LYNFTRKDYYNLVAKRRGLFQSDSALLDDSETKAYVTKQATTHGSTFLNDFGVSMVNMGN
IGVLTGNNGEIRKHCALVN
>PbPOD47
MAVFRGTLLGLVVVTLVVSATLSAPHLDGFNFGSGGSQTDDLFPQFYQSSCPQVNDIVIS
VLQRAIEKNPRVAAFLIRLHFHDCFAQGCDASVLLDNSTTIISEKGAKPNVNSLRGFEVI
DEMKAKLEEACPLTVSCADIVALAARGSTVLSGGPDWVLPLGRRDSKTASFESSNRDIPA
PLPNLSALITAFERQGLDETDLVALSGHTIGFAKCSFVRQTRKSVCPRRGGDNTPAPLDF
VSPTRFDNSYFKLILGGHGLLPSDQVLLTGNRRQAAELVKTYAANESLFFQQFAKSMVKM
GNISPLTGFEGQVRKNCRRVN
>PbPOD24
MPVLTSSSSFSSSFAFTCLTIFLLLILHNSTAISSSKTAANVTHQSRQLSVNYYARSCPQ
VEQLVGSITSQQFKASPVSGPATIRLFFHDCFGCDASIIINSEPGNKMLAEKDAADNKDL
RQEGFESVMKAKAVVESRCPGVVSCADILAIAARDYVHLAGGPYYQVKKGRWDGKISMAS
RVPSNIPQANFTVDQLLRLFNSKGLTLEDLVVLSGAHTFGFAHCQNFVSRLYDYRGSKQP
DPVIDPRLLRALRMSCPHYGGNADVVAPFDVTTPFMFDHAYYGNLEAKLGLLASDQALSL
DPRTKPIVQALAQDKQKFFQAFAAAMEKMGSIGVKRGRKHGEKRKDCSLHMAGKEPGKTQ
LNLGAFRLRSTELNCVRNHIRNSNDVIEHRS
>PbPOD58
MASSSSSRALLFFFALLSLSAVSCFAAERNEEDPGLVMDFYRDTCPQAEEVIREQVKLLY
KRHKNTAFSWLRNIFHDCAVQSCDASLLLDSTRRSLSEKEMDRSFGMRNFRYIEEIKEAL
ERECPGVVSCSDILVLSAREGVVRLGGPFIPLKTGRRDGRRSRAEILEQYLPDHNESMSV
VLEKFADMGIDTPGLVALLGAHSVGRTHCVKLVHRLYPEVDPQLNPDHVPHMLKKCPDAI
PDPKAVQYVRNDRGTPMIFDNNYYRNILDNKGLMMVDHQLATDKRTKPYVKKMAKSQDYF
FKEFSRAFTILSENNPLTGNKGEIRQQCNVANKIRD
>PbPOD46
MAVFRGTLLGLVVVTLVVSATLSAPHLDGFNFGSGGSQTDDLFPQFYQSSCPQVNDIVIS
VLQRAIEKNPRVAAFLIRLHFHDCFAQGCDASVLLDNSTTIISEKGAKPNVNSLRGFEVI
DEMKAKLEEACPLTVSCADIVALAARGSTVLSGGPDWVLPLGRRDSKTASFESSNRDIPA
PLPNLSALITAFERQGLDETDLVALSGHTIGFAKCSFVRQTRKSVCPRRGGDNTPAPLDF
VSPTRFDNSYFKLILGGHGLLPSDQVLLTGNRRQAAELVKTYAANESLFFQQFAKSMVKM
GNISPLTGFEGQVRTNCRRVN
>PbPOD25
MASSSSSSSSSSSRTLLFFFALLSLSAVSCFAESNEQDPGLVMDFYRDTCPQAEEVIREQ
VKLLYKRHKNTAFSWLRNIFHDCAVQSCDASLLLDSTRRSLSEKEMDRSFGMRNFRYIEE
IKEALERECPGVVSCSDILVLSAREGVVRLGGPFIPLKTGRRDGRRSRAEILEQYLPDHN
ESMSVVLEKFADMGIDTPGVVALLGAHSVGRTHCVKLVHRLYPEVDPQLNPDHVPHMLKK
CPDAIPDPKAVQYVRNDRGTPMIFDNNYYRNILDNKGLMMVDHQLATDKRTKPYVKKMAK
SQDYFFKEFSRAFTILSENNPLTGNKGEIRQQCNVANKIRD
>PbPOD105
MVRDVMKEALIREPRSLASVMRFQFHDCFVNGCDATMLLDDTPTMLGEKLALANINSLRS
YEVVDEAKEALEKVCPGVVSCADIIIMASRDAVALTGGPDWGVKIGRLDSLSASQEASDN
VMPSPRANATFLIDLFTKFNLSVKDLVALSGSHSIGQARCFSIMFRLYNQSGTSRPDPAI
EPKFREKLNKLCPLNVDQNITGDLDATPVVFDNQYFKDLVFGRGFLNSDQTLFTFPETRG
FVEQFSSDQEEFFKAFVEGMIKMGDLQVEQPGEVRRNCRVVNSHRPASANT
>PbPOD106
MFGRMGRFNLLLVWSLHLSLCLLLCPTSAQLKTNYYANICPDGCDASVIVASTANNKAEK
DHPDNLSLAGDGFDTVIKAKAAVDAVPQCKNKVSCADILALATRDVIGLVGGPSYSVELG
RLDGLTSTSTSVDGKLPKPTFNLNQLTSMFASNGLSQADMVALSGAHTLGFSHCNQFSNR
IYSNPVDPTLNKTYATQLQQMCPKNVDPDIAINMDPTTPREFDNAYFENLIEGKGLFTSD
QVLFTDSRSQPMVRTWAKDKTAFNQAFINAMTKLGRVGIKTGHNGNIRRDCGILN
>PbPOD107
MFGRMGRFNLLLVWSLHLSLCLLLCPTSAQLKTNYYANICPDGCDASVIVASTANNKAEK
DHPDNLSLAGDGFDTVIKAKAAVDAVPQCKNKVSCADILALATRDVIGLVGGPSYSVELG
RLDGLTSTSTSVDGKLPKPTFNLNQLTSMFASNGLSQADMVALSGAHTLGFSHCNQFSNR
IYSNPVDPTLNKTYATQLQQMCPKNVDPDIAINMDPTTPREFDNAYFENLIEGKGLFTSD
QVLFTDSRSQPMVRTWAKDKTAFNQAFINAMTKLGRVGIKTGHNGNIRRDCGILN
>PbPOD108
MEWLPHSNVISSCGVVIRQNCHMQWESWVEILEETKKLVRDKLSGCDASVLLDDTANFTG
EKTAGANVNSLRGFDVIDTIKSQLESLCPKVVSCADILTVAARDSIVALGGLTYTVPLGR
RDSTTASLSAANSNIPAPTLNLSALITAFSNKGFTAKELVALSGSHTIGQARCTTFRTRL
YNEANINASFATSLKSSCPTSGGANNLSPLDVTSPTSFDNAYFTNLVSQKGLLHSDQQLF
SGGSTDSQVNAYVSNPATFRTDFANAMIKMGNLSPLTGTNGQIRTNCRKVN
>PbPOD72
MQGCDASVLLDDTPNFTGEKTAGPNANSLRGFDVINTIKSQLESLCPKVVSCADILTVAA
RDSIVALGGPTYTVPLGRRDSTTASLSAANSNLPAPTLNLAGLITAFSNKGFTAKELVAL
SGSHTIGQAKCTSFRARLYNETNINNSFATSLKSSCPTRGGDNNLSPLDVTSPTSFDNAY
FRNLVSQKGLLHSDQQLFSGGSTDSQVNAYVSNPATFRADFANAIKKMGNLSPLTGSRGQ
IRTDCRKVN
>PbPOD63
MLDNADGIDSEKDAGPNLSTDGYDVVDDIKTALENVCPGVVSCSDILAIASEILVSANGG
PTWEVQLGRRDSRTANRAGTTAIPGFRENLDQLSQKFGDAGLDSTDLVALSGAHTFGRAR
CSTFGHRLYNFSGTGNPDPTMEAGYLETLRQTCPQNGNGDTLNDLDQSTRDAFDNNYFTN
LQNNRGLLQTDQVLFSTSGDTVAIVNRFANSQSDFFDSFGQSMINMGNIGVLTGTNGEIR
TNCRRVN
>PbPOD27
MMKKWLNIKPKEYDFSADEVETETETETETESEDDAYSRRDGRTHTRKDHGLREKHSLGQ
SPISDLPSMGYQLKHRRGKSETVRAQYINTKDVRVTIGTWNVGGRLPDEDLDIDDWLCNE
ESADVYILGFQEVVPLNAGNVLGAEDNKPIPKWETIIRRTLNRSLEPESKHISYSAPHSP
VARTSSVPDVPLGLLGKEYVGATDGSNLKQGELTRALSIGKSLHWKRTYGLDCDSRLEWP
ELSLDATPQIVLTNSKLRRVLSSSARIGIGLVDNPLIFSPQSFAPKYGGLKRSHHSSGNL
LRSISVEQQGMRPFFDNLSDVSDSFGEEEDDDTFHELPYELEKNGLIDDDEGAKLPSTYV
RIVSKQMVGIYVSVWVRKKLRRHVNNMKVSPVGVGLMGYMGNKGSVSVSMSLYQSRMCFV
CSHLTSGQKEGAEQRRNSDVYEIVRRTCFSSVFDTDQPLTIPSHDQIFWFGDLNYRLNMS
DTEARRLIALKRWDELINNDQLIIELRSGHVFEGWKEGLIQFPPTYKYENNSDRYFGENP
KEGEKKRTPAWCDRVLWLGKGIKQLSYKRAELKLSDHRPVSSTFMVEVEVLDHWKLQRAL
NCTSVAGCDASVLLDSYGGITSEKQAGPNHKSLRGFKVVDEIKYLLEEACPGTVSCADIL
ALAARDAVALRGGPRWNVWLGRRDSLEASFSGANQFIPAPNSSLETLIANFKQQGLDIGD
LVALSGSHTMGKAQCLSFRQRVYDVQMRGEYELHDKYKRYTTFRRILRSICPESGRDHDL
APLDHQTPTRFDNHYYINLLQGKALLGSDNVLVTQDDEGEIVKQVWAYASNEKLFFASFA
ESMIKMGNINVLTGSHGEIRKNCRFVNT
>PbPOD95
MDLIAIVVGIHLFVFGIWVEGQGLPYNFYENSCPQVEAIVRAAIQPIFLTDPTSPAAFLR
LMFHDCQVQGCDASILVDPNANNVPSEMAAGKNFGIRKRESINILKSMVELQCPQQVSCA
DILVLAAREAVVVSGGPQIKVALGRRDSPFAPSYKHADSLLPSATTGVDGMLQLFAKKEM
TVEESVAIMGAHTLGVTHCLNILNRLNQADEGGQVQGMAPGFESFLRLNCPQGSLASNAS
FVLNDPTTLTFDNHYYKNAIRGHGVLRVDAEMIMDPRTAMAVERFAANQDDFFQAFSSAF
VKLSNSGVLTGNQGVVRKNCNALD
>PbPOD80
MDLIAIVVGIHLFVFGIWVEGQGLPYNFYENSCPQVEAIVRAAIQPIFLTDPTSPAAFLR
LMFHDCQVQGCDASILVDPNANNVPSEMAAGKNFGIRKRESINILKSMVELQCPQQVSCA
DILVLAAREAVVVSGGPQIKVALGRRDSPFAPSYKHADSLLPSATTGVDGMLQLFAKKEM
TVEESVAIMGAHTLGVTHCLNILNRLNQADEGGQVQGMAPGFESFLRLNCPQGSLASNAS
FVLNDPTTLTFDNHYYKNAIRGHGVLRVDAEMIMDPRTAMAVERFAANQDDFFQAFSSAF
VKLSNSGVLTGNQGVVRKNCNALD
>PbPOD77
MITRIKTALELQCPGIVSCSDILAAATRNLINMVGGPHYTLLFGRKDGLISRADRTEGHY
AKASMTVSELINLFASINLSVQDLVALSGAHTIGFSHGSEFANRIFKFSPTSEIDPALNR
NYAEGLRKLCANHTTNPGMSAFNDVMTPGKFDNLYFQNLQRGLGLLATDHALGTDPRTKP
FVDLYATNQAKFFEDFVQAIQRVSLMNVKTGNQGEVRRRCDAFNNLKT
>Pbr019188.1
MNGVGRQGQRSGAAGVHHQRQYSDNFLETSSNGRWLQSAGLQHLQSSSNSSSGPPPQDYG
FYGGGGGGPASRVYRNAQRGYNEFYAEAPSTPPYNSRRKSDEESPNEFSPGLLDLHSFDT
ELIPDMPTSGLHDGASLYYPSRGRSFDDSEPYISNNKQTERARVPENNLLKSFAADKEKA
SSVAKIKVVVRKRPLNKKELAKNEEDIIDTLSNSVTVHETKLKVDLTEYMEKHEFVFDAV
LNEEVSNDEVYHETVEPIVPIIFQRTKATCFAYGQTGSGKTYTMKPLPLKASRDILRLMH
HTYRSQGFQLFVSFFEIYGGKLFDLLNDRKKLCMREDGKQQVCIVGLQEYRVSDVETIKE
LIERGSATRSTGTTGANEESSRSHAILQLAIKRSVDGNEKKPPRLVGKLSFIDLAGSERG
ADTTDNDKQTRMEGAEINKSLLALKECIRALDNDQGHIPFRGSKLTEVLRDSFVGDSRTV
MISCISPSSGSCEHTLNTLRYADRVKSLSKGNNPKKDMLPSTLNFKESTNIPLSSALPTA
SAYEVDTNDTWTEQIEKEEFDASEESYYEAKTSWKRNGKLEQYNVSATEDKVRKPNGPTK
SELPKFHSRNSNSDDDLNALLQEEEDLVSAHRKQVEDTMTIVKEEMNLLVDADQPGNQLD
NYVSRLNAILSQKAAGILQLQNRPDVAPALLRLVFHDCFIQGCDASVLLDSTEEMLAAGG
PHTGRRDSTLSFRDLATYELPSPEDDLPQTLASFASRGFDERETVSLFGAHSIGMIHCPF
FENRLYNFSGTHKPDPSLDVEFLRLMRSRCNNSHSVPASAQKPPFYGFVSSTRAPSQFHI
NSQQPLSKEAEMAMMKLSDLQVLTTPMGQIRLNCSKVV
>PbPOD113
MEIIKTSFLAFFFLLPLVVADLRVGFYNATCPQAESIKRQVVQRRFATDSSITGGLLHVH
FHDCSIRKSSKKLAGPNLIVRGYEFIDEIEKSLEAVCPSIVSSADIVTLATRDSVVLAEG
PRYVAPTDTVMGSYQTQTLLTCPVHHFQLLRHRNLSLPKG
>PbPOD51
MLQSGGPNWAVPKGRKDGRTSKASESVQLPGPTFNISQLQQSFFQRGLSLNDLVALSGGH
TLGFAHCSSFQNRIYNFNATRDDFEVSKYDPEGSSTSKTVSCNSTLCAHRNSCLGTFNNC
PYTVSYISAEPSSSGVLVEDVLHLTTEDNHRKLVDAYITFGCGQVQSGSFLDVAAPNGLL
GLGMQNISVPSILSREGFTSDSFSMCFGHDGVGRINFGDRGSPGQEETPFNYNPSHPTYN
ITVTQVRLGTDLVDIEFTAIFDSGTSFTYLGDPSYSNLSESFNSQARDKRRPPDSRIPFE
YCYDMSPDANTSLIPRLSLTMKGGSQFAVYDPIIIISTQSELLYCLAIVKSAELNIIGQN
FMTGYHVVFDREKFVLGWKKFDCYDVEDHTNLPSEPHSSTVPPAVAAGLGNYSNPESTKK
ARNRQASVASLPYHSHSSLIYFVMLLFLLL
>PbPOD88
MAPITSTAALLCSSTPSISTPSYSTTFPFIFSFPAKSPSTVNFRANPLPAVNAASPSTVN
FRATPPPAVNAATSDHVLGRRGLVLALTATLPWMRPFSECTAVKAAESDGSEYELMKEEI
RKVVTKGKAAGVLRLVFHDAGTYQIDDNSGGMDGSIVYELDRPENKEKAKSEVEAVHPVS
WADMIAVAGAEAVSICGGPTIQVPLGRLDSKEPDPEGKLPEETLDASGLKQSFQSKGFST
QELVALSGAHTIGNKGFGNPTVFDNTYFKILLEKPSSGSMIGLPSDRALAKDDECLSWIT
KYAEDQNLFFEDFKTAYLKLVNSGARWKSL
>
PbPOD45
MAPTTSTAFLLSSSTPSISPASSSTTFPFNFIFPAKALSTVNFSANPLHAVSAATSGKDH
VLGRRGLVLSLTATLPLLLPFYECTAAKAAEEYELMKEEIRKVVTKGKAAGVLRLVFHDA
GTFQIDDNSVGVTSIGVKIPTLPAIPTWVLWIGDARVILEKAKSEVDAVNPVSWADMIAV
AGAEAVSICGGPTIQVPLGRLDAKEPDPEGKLPEESLDALGLKQSFQTKGLSTQELVALS
GAHTIGNKGFGNPTVFDNTYFKILLDKPSSGSMIGLPSDRALAKGDECLSWITKYAEDQN
TFFEDFKTAYLKLVNSGARWKSL
>PbPOD44
MAPTTSTAFLLSSSTPSISPASSSTTFPFNFIFPAKALSTVNFSANPLHAVSAATSGKDH
VLGRRGLVLSLTATLPLLLPFYECTAAKAAEEYELMKEEIRKVVTKGKAAGVLRLVFHDA
GTFQIDDNSVGVTSIGVKIPTLPAIPTWVLWIGDARVILEKAKSEVDAVNPVSWADMIAV
AGAEAVSICGGPTIQVPLGRLDAKEPDPEGKLPEESLDALGLKQSFQTKGLSTQELVALS
GAHTIGNKGFGNPTVFDNTYFKILLDKPSSGSMIGLPSDRALAKGDECLSWITKYAEDQN
TFFEDFKTAYLKLVNSGARWKSL
>PbPOD19
MNALGVENVIFDDELSAGGLQHMKQLYRLYIVVLLILGGHTIGFAKCLFVRQTRKSVCPR
RDGDNTPAPLDFVSPTRFDNSYFKLVLGGHGLLPSDQVLLTGNGRQAAELVKTYAANESL
FFQQFAKSMVKMGNINPLTGLNGQVRKNCRHVN
>PbPOD31
MGRCSWMMRLYNFIGEENVPPNKNSSRGFEVIDEVKSAVEKVCPGTVSCADIVATVARDS
VVMLYEHTMRTLQLGGPRAHTLGQAQCHNFRKRIYNETNIDTDIAQQRRSKCPKAEGSGD
HHLAPIDAQTPIVFDNSYYKNLVQKKRTPPFRSAVVQCRQN
>PbPOD36
MMRLYNFIGEKNVPPNKNSSRGFEVIDEVKSAAEKVCPGTVSCADIVATVARDSVVMLYE
HTMRTLQLGGPSWGTQLGIKDAS
>PbPOD109
MAFLLLFFLISSSIVNASNNTFNPYSSKCPDVMTIIEGHVRNVVYEEPRMAASLLNLFFH
DCFVNGCDASVLLDDTAEMMGENSVRSGGRYQGCIGGGVCGKPCHVQTS
>PbPOD5
MAAPLCHLKPQNLPSLDSVAAQRQKFVAKDLDDHDLVPLGAHTIGETPCQFIRYRLYNFT
STGNSDPTINQAFLGSWHSSMLIARKMATAPPGGIGQGQPIQI
>PbPOD32
MMRLYNFIGEKNVPPNKNSSRGFEVIDEVKSAAEKVCPGTVSCADIVATVARDSVVMLFS
AGKTDYIVREYSEHQESFFNDFVSAMTKMGTINPLIGPAGEIRLNCSRD
>PbPOD73
MLANKVASQDPDPFEKQAADGGAHSGGRVHCVNLLHRLYPTIDPILDRDHAKYLTGRCPS
PTPDPKAVLYARNDRETPMLLDNYYYKNHLSHKGLLTVDQELGSDPLTLPFVENMAADNG
YFREQFSRAALLLSENNPLTGDQGEVRKACQYVNAS
>PbPOD4
MAAPIVNKEYLQEIEKARRDLRALIYSKNCAPIMLRIAWHDAGTYDARTRNGIPGGPNGS
IRNKEELNHSANKGLETAVQFCEEVKAKHPKITYADLYQLAGVVAVEITGGPSINFVPGR
KDSNQSPPEGRLPDAKLGASHLREVFYRMGLSDKDIVVLSGGHTLGKANKRSGFEGPWTK
EPWKFDNSYFVELLKGKTEGLLQLPTDRVLVEDPVFRRYVELYAKDNDAFFRDYAVSHKK
LSELGFTQPSSAPKVLVTLTIAALIAALVYDKCKSFVQDMKTLV
>PbPOD110
MSSVTFGGASITSRLVPSSSARTSLSHSSSSSLKPLGSAPLVSQLFLNPKPRLLPHAVAR
PYSRAAAPKCQASDPEQLKLAREDIKELLKTTFSHPILVRLGWHDAGTYNKNIEEWPQRG
GANGSLRFEIELKHAANAGLVNALKLVQPIKDKYPGVSYADLFQLASATAVEEAGGPKIP
MKYGRVDVSGPEQCPEEGRLPDAGPPSPADHLRQVFYRMGLNDKEIVALSGAHTLGRSRP
DRSGWGKPETKYTKDGPGAPGGQSWTAQWLKFDNSYFKDIKEKRDEDLLVLPTDAAIFED
PAFKVYAEKYTEDQEAFFKDYAEAHAKLSNLGAKFDPPEGIVIDDGPSQPVPEKFVAAKY
SSGKTELSDNMKQKIRAEYQAIGGSPDKPLQSNYFLNIIVVIGVLAILSSLFGN
>PbPOD111
MSSVTFGGASITSRLVPSSSARTSLSHSSSSSLKPLGSAPLVSQLFLNPKPRLLPHAVAR
PYSRAAAPKCQASDPEQLKLAREDIKELLKTTFSHPILVRLGWHDAGTYNKNIEEWPQRG
GANGSLRFEIELKHAANAGLVNALKLVQPIKDKYPGVSYADLFQLASATAVEEAGGPKIP
MKYGRVDVSGPEQCPEEGRLPDAGPPSPADHLRQVFYRMGLNDKEIVALSGAHTLGRSRP
DRSGWGKPETKYTKDGPGAPGGQSWTAQWLKFDNSYFKDIKEKRDEDLLVLPTDAAIFED
PAFKVYAEKYTEDQEAFFKDYAEAHAKLSNLGAKFDPPEKRNGSPLFGLLTLDSIKFDDQ
GIVIDDGPSQPVPEKFVAAKYSSGKTELSDNMKQKIRAEYQAIGGSPDKPLQSNYFLNII
VVIGVLAILSSLFGN
>PbPOD83
MAGGVVVDAQYLKEVEKARRDLRALIAYRNCAPIMLRLAWHDAGTYNAETKTGGANGSIR
NEHELGHGANSGLKIAVNFCEEVKAKYSKITYADLYQLAGVVAVEVTGGPTIEFVPGRKD
SLESPEEGRLPDAKKGASHLKDIFYRMGLSDKDIVALSGAHTLGRAHPERSGFEGPWTNE
PLKFDNSYFTELLKGESEGLLKLPTDKALLDDPEFRLYVELYAKDEDAFFKDYAASHKKL
SELGFTPSSSVKEAAKTSTILAQSAVGVAVTAAVVILSYLYEVRKNANLRFHALMAAPVV
NEEYLKEIEKARRDLRALIYSKNCAPIMLRIAWHDAATYDARPKTRIPGGPNGSIRNKEE
LSHSGNKGLETAVELCEQVKAKHPKITYADLYQLAGVVAVEITGGPSIDFVPGRKDSNQS
PPEGRLPDAKLGASHLREVFYRMGLSDKDIVVLSGGHTLNAVIYVHLIRIKPYVDMYNSV
IRELLKGETEQLPTDKALVEDPAFCRYVELYARDNDAFFRDYAVSHKKLSELGFNPPLPR
PKVVLTLTIAAAVVAALVYDKCESFIKNMTSLI
>PbPOD30
MIKDDDRDSLLNSSNWTPGFARSHTKGQARSTILRLGIYNETNVDRSFAKTRESNCPKTD
GSGNNNLAPLDLQSPTVFDNHYYKTLIKNKRLLRSDPQLFDGGSTNSTVRAYSKSYNTFS
SDCECHDQDGRYQTPHWISWGY
>PbPOD74
MVKQYPTVSEEYQKAVEKCKRKLRGLIAEKHCAPIVLRLAWHSAGTFDINTKTGGPFGTI
RHPEELAHEANNGLDIAVRLLEPIKEQFPILSYADFYQLAGVVAVEVTGGPEIPFHPGRP
DKQEPPPEGRLPDATKGSDHLRDVFGHMGLSDNDIVALSGGHTLGRCHKERSGFEGPWTT
NPLIFDNSYFKELLSGEKEGLLQLPSDKALLKDPVFRPLVETYAADEDAFFADYAEAHLK
LSELGFADAE
>PbPOD59
MTSTLVDKEYFNEIDKASRHLRALIYSRSCAPIMLRLAWHDAGTYDATTKTGGPNGSIRN
EEEYSHGSNNGLKKAIDFCGVVAVEVTGGPTIDFSPGRKDSKISPKEGRLPDSKRGAPHL
REKFYRMGLSDKDIVALSGGHTLGRAHPDRSGFDGPWTKEPLHELLNEESEGLLKLPTDA
ALVEDPEFCKYVDLYAKDKEAFLRDYAESHKKLSELGFTPNLTSCKTSANDSTIMAQGAV
GVAVAAVVVSLGYLYEAHKRAK
>PbPOD60
MTSTLVDKEYFNEIDKASRHLRALIYSRSCAPIMLRLAWHDAGTYDATTKTGGPNGSIRN
EEEYSHGSNNGLKKAIDFCGVVAVEVTGGPTIDFSPGRKDSKISPKEGRLPDSKRGAPHL
REKFYRMGLSDKDIVALSGGHTLGRAHPDRSGFDGPWTKEPLHELLNEESEGLLKLPTDA
ALVEDPEFCKYVDLYAKDKEAFLRDYAESHKKLSELGFTPNLTSCKTSANDSTIMAQGAV
GVAVAAVVVSLGYLYEAHKRAK
>PbPOD7
MTVLSGGHTLGRSQCSHSEPAYTTRPTSTPALPLLVRILVPLQVAIRILLLSIDIAPNRF
DNEYCKALVARRGLLHSDQELFNGECQDALVRTYS
>PbPOD26
MKTMGGTERWHSAGTYDTKTKTGGPFGTMRCPAEQAHGANNGLDIAVRLLEPIKQQFPIL
SYADFYQLAGVVAVEITGGPDVPFHPGRKDAPEPPPEGRLPDATKGSDHLRDVFSKTMGL
SDKDIVALSGGHTLGRCHKERSGFEGPWTPNPLIFDNSYFTVLLGGDQEGLLMLPSDKAL
LDDPVFRPLVEKYAADEDAFFADYAEAHMRLSELG
>PbPOD112
MPISRKIGSDRAGRLTMGKCYPTVSEEYKTAIDKARRKLRGLIAEKNCAPLMLRIAWHSA
GTYDTKTKTGGPFGTMRCPAEQAHGANNGLDIAVRLLEPIKQQFPILSYADFYQLAGVVA
VEITGGPDVPFHPGRKDAPEPPPEGRLPDATKGSDHLRDVFSKTMGLSDKDIVALSGGHT
LGRCHKERSGFEGPWTPNPLIFDNSYFTVLLGGDQEGLLMLPSDKALLDDPDEDAFFADY
AEAHMRLSELGFAEA
>PbPOD17
MGKCYPTVSEEYKTAIDKARRKLRGLIAEKNCAPIMLRIAWHSAGTYDTKTKTGGPFGTM
RCPAEQAHGANNGLDIAVRLLEPIKQQFPILSYADFYQLAGVVAVEITGGPDVPFHPGRT
DAPKPPPEGRLPDATKGTDHLRDVFCKTMGLSDKDIVTLSGGHTLGRCHKERSGFEGPWT
PNPLIFDNSYFKVLLGGDQEGLLMLPTDKALLDDPVFRPLVEKYAADAPEPPPEGRLPDA
TKGNDHLRDVFCKTMGLSDKDIVALSGGHTLGRCHKERSGFEGPWTPNPLIFDDSYFKVL
LGGGQEGLLMLPSDKAPLDDPVFRPLVEKYAADEDAFFADYAEAHMKLSELG
>AtPOD1
MAIKNILALVVLLSVVGVSVAIPQLLDLDYYRSKCPKAEEIVRGVTVQYVSRQKTLAAKL
LRMHFHDCFVRGCDGSVLLKSAKNDAERDAVPNLTLKGYEVVDAAKTALERKCPNLISCA
DVLALVARDAVAVIGGPWWPVPLGRRDGRISKLNDALLNLPSPFADIKTLKKNFANKGLN
AKDLVVLSGGHTIGISSCALVNSRLYNFTGKGDSDPSMNPSYVRELKRKCPPTDFRTSLN
MDPGSALTFDTHYFKVVAQKKGLFTSDSTLLDDIETKNYVQTQAILPPVFSSFNKDFSDS
MVKLGFVQILTGKNGEIRKRCAFPN
>AtPOD2
MAIKNILALVVLLSVVGVSVAIPQLLDLDYYRSKCPKAEEIVRGVTVQYVSRQKTLAAKL
LRMHFHDCFVRGCDGSVLLKSAKNDAERDAVPNLTLKGYEVVDAAKTALERKCPNLISCA
DVLALVARDAVAVIGGPWWPVPLGRRDGRISKLNDALLNLPSPFADIKTLKKNFANKGLN
AKDLVVLSGGHTIGISSCALVNSRLYNFTGKGDSDPSMNPSYVRELKRKCPPTDFRTSLN
MDPGSALTFDTHYFKVVAQKKGLFTSDSTLLDDIETKNYVQTQAILPPVFSSFNKDFSDS
MVKLGFVQILTGKNGEIRKRCAFPN
>AtPOD3
MNCLIAIALSVSFFLVGIVGPIQAQLQMNFYANSCPNAEKIVQDFVSNHVSNAPSLAAAL
IRMHFHDCFVRGCDGSVLINSTSGNAERDATPNLTVRGFGFIDAIKSVLEAQCPGIVSCA
DIIALASRDAVVFTGGPNWSVPTGRRDGRISNAAEALANIPPPTSNITNLQTLFANQGLD
LKDLVLLSGAHTIGVSHCSSFTNRLYNFTGRGGQDPALDSEYAANLKSRKCPSLNDNKTI
VEMDPGSRKTFDLSYYQLVLKRRGLFQSDSALTTNPTTLSNINRILTGSVGSFFSEFAKS
MEKMGRINVKTGSAGVVRRQCSVANS
>AtPOD4
MAIFKILVLLLSLCCFSQAQLSPTFYDQTCQNALSTIRSSIRTAISRERRMAASLIRLHF
HDCFVNGCDASVMLVATPTMESERDSLANFQSARGFEVIDQAKSAVESVCPGVVSCADII
AVAARDASEYVGGPRYDVKVGRRDSTNAFRAIADRDLPNFRASLNDLSELFLRKGLNTRD
LVALSGAHTLGQAQCLTFKGRLYDNSSDIDAGFSSTRKRRCPVNGGDTTLAPLDQVTPNS
FDNNYYRNLMQKKGLLESDQVLFGTGASTDSIVTEYSRNPSRFASDFSAAMIKMGDIQTL
TGSDGQIRRICSAVN
>AtPOD5
MERFSLRFVLMMVSIILTSSICQAQLSPTFYDQSCRNALSKIRSSVRTAIARERRMAASL
IRMHFHDCFVHGCDASILLEGTSTIESERDALPNFKSVRGFEVIDKAKSEVEKVCPGIVS
CADIIAVAARDASEYVGGPKWAVKVGRRDSTAAFKALANSGELPGFKDTLDQLSGLFSKK
GLNTRDLVALSGAHTIGQSQCFLFRDRLYENSSDIDAGFASTRKRRCPTVGGDGNLAALD
LVTPNSFDNNYYKNLMQKKGLLVTDQVLFGSGASTDGIVSEYSKNRSKFAADFATAMIKM
GNIEPLTGSNGEIRKICSFVN
>AtPOD6
MKSFGLCLFILVSSPCLLQANLSSDYYTKTCPEFEETLVQIVTDKQIAAPTTAVGTLRLF
FHDCMVDGCDASILVASTPRKTSERDADINRSLPGDAFDVITRIKTAVELKCPNIVSCSD
ILVGATRSLISMVGGPRVNVKFGRKDSLVSDMNRVEGKLARPNMTMDHIISIFESSGLTV
QEMVALVGAHTIGFSHCKEFASRIFNKSDQNGPVEMNPKYAAELRKLCANYTNDEQMSAF
NDVFTPGKFDNMYYKNLKHGYGLLQSDHAIAFDNRTRSLVDLYAEDETAFFDAFAKAMEK
VSEKNVKTGKLGEVRRRCDQYNDYKG
>AtPOD7
MKLAVVSVVVILGVLVAWPVSAGRKDLPGAGGYGGDDDDDTKSLFPLDNLLSLNYYDRIC
PDFEKIVVTKVREWTKSDSSLGPALLRLIFHDCGVTGCDASVLLDYEGTERRSPASKTLR
GFELIDDIKSEMEKSCPGKVSCADILTSASRAATVQLGGPYWPNVYGRRDSKHSYARDVE
KVPSGRRDVTALLETFQSYGLNVLDLVVLSGAHTIGKASCGTIQSRLYNYNATSGSDPSI
DAKYADYLQRRCRWASETVDLDPVTPAVFDNQYYINLQKHMGVLSTDQELVKDPRTAPLV
KTFAEQSPQIFRQQFAVSMAKLVNVGVLTGEDRVGEIRKVCSKSNSRAY
>AtPOD8
MRAIAAWFFIFCYLVPSVFAQLRHGFYEGTCPPAESIVGRVVFNHWDRNRTVTAALLRMQ
FHDCVVKGCDASLLIDPTTERPSEKSVGRNAGVRGFEIIDEAKKELELVCPKTVSCADIV
TIATRDSIALAGGPKFKVRTGRRDGLRSNPSDVKLLGPTVSVATSIKAFKSIGFNVSTMV
ALIGGGHTVGVAHCSLFQDRIKDPKMDSKLRAKLKKSCRGPNDPSVFMDQNTPFRVDNEI
YRQMIQQRAILRIDDNLIRDGSTRSIVSDFAYNNKLFKESFAEAMQKMGEIGVLTGDSGE
IRTNCRAFNN
>AtPOD9
MAISKLIPTLVLFVLFSFDVSVAHPGLGFGWGSNSPIGGSFYSNLYPQFYQFSCPQADEI
VMTVLEKAIAKEPRMAASLLRLHFHDCFVQGCDASILLDDSATIRSEKNAGPNKNSVRGF
QVIDEIKAKLEQACPQTVSCADILALAARGSTILSGGPSWELPLGRRDSRTASLNGANTN
IPAPNSTIQNLLTMFQRKGLNEEDLVSLSGGHTIGVARCTTFKQRLYNQNGNNQPDETLE
RSYYYGLRSICPPTGGDNNISPLDLASPARFDNTYFKLLLWGKGLLTSDEVLLTGNVGKT
GALVKAYAEDERLFFQQFAKSMVNMGNIQPLTGFNGEIRKSCHVIN
>AtPOD10
MDHKMSMYLFVSYLAIFTLFFKGFVSSFPSGYNNGYNNGHGHGLTSNLNYRFYDRSCPRL
QTIVKSGVWRAFKDDSRIAASLLRLHFHDCFVNGCDGSILLNDSEDFKGEKNAQPNRNSV
RGFEVIEDIKSDIESSCPLTVSCADIVALAAREAVVLTGGPFWPVPLGRRDSLTASEQAA
NTNLPSPFEALENITAKFVTLGLDLKDVVVLSGAHTIGFAQCFVIKHRLFNFKGSGQPDP
NLAASSALLSKLKDTCPNVDSSDSKLAALDAASSVKFDNAYYVNLMNNIGLLDSDQTLMT
DPTAAALVKSYSENPYLFSRDFAVSMVKMGNIGVMTGSDGVIRGKCGFPG
>AtPOD11
MMRLLFVFFMVHTIFIPCFSFDTPGKDLPLTLDYYKSTCPTVFDVIKKEMECIVKEDPRN
AAIIIRLHFHDCFVQGCDGSVLLDETETLQGEKKASPNINSLKGYKIVDRIKNIIESECP
GVVSCADLLTIGARDATILVGGPYWDVPVGRKDSKTASYELATTNLPTPEEGLISIIAKF
YSQGLSVEDMVALIGAHTIGKAQCRNFRSRIYGDFQVTSALNPVSETYLASLREICPASS
GEGDSNVTAIDNVTPNLFDNSIYHTLLRGEGLLNSDQEMYTSLFGIQTRRIVSKYAEDPV
AFFEQFSKSMVKMGNILNSESLADGEVRRNCRFVNT
>AtPOD12
MTKAYSTRVLTFLILISLMAVTLNLFPTVEAKKRSRDAPIVKGLSWNFYQKACPKVENII
RKELKKVFKRDIGLAAAILRIHFHDCFVQGCEASVLLAGSASGPGEQSSIPNLTLRQQAF
VVINNLRALVQKKCGQVVSCSDILALAARDSVVLSGGPDYAVPLGRRDSLAFASQETTLN
NLPPPFFNASQLIADFANRNLNITDLVALSGGHTIGIAHCPSFTDRLYPNQDPTMNQFFA
NSLKRTCPTANSSNTQVNDIRSPDVFDNKYYVDLMNRQGLFTSDQDLFVDKRTRGIVESF
AIDQQLFFDYFTVAMIKMGQMSVLTGTQGEIRSNCSARNTQSFMSVLEEGIEEAISMI
>AtPOD13
MSRRIREDISIRLFDPKMITIALFLVLLYFHDQLGYSAAQLQFGFYSETCPSAESIVRDV
VQQAVTNDPGKAAVLLRLQFHDCFVEGCDGSILIKHGGNDDERFAAGNAGVAGFDVIDEA
KSELERFCPGVVSCADIVALAARDAIAEAKGPFYEVPTGRRDGLIANVDHAKNLPDVQDS
INTLKSKFREKGLSDQDLVLLSAGAHTIGTTACFFVIPRLDAQDPTINPEFFQILRSKCP
QGGDVNVRIPLDWDSQFVFDNQIFQNIKNGRGVILSDSVLYQDNNMKKIIDSYLETNQSS
KANFAADFTKAMIKMGAIGVKIGAEGEIRRLCSATN
>AtPOD14
MARIGSFLILLSLTYALTLCICDNASNFGGNKRNLFPDFYRSSCPRAEEIVRSVVAKAFE
RETRMAASLMRLHFHDCFVQGCDGSLLLDTSGSIVTEKNSNPNSRSARGFEVVDEIKAAL
ENECPNTVSCADALTLAARDSSVLTGGPSWTVPLGRRDSATASRAKPNKDLPEPDNLFDT
IFLRFSNEGLNLTDLVALSGSHTIGFSRCTSFRQRLYNQSGSGSPDTTLEKSYAAILRQR
CPRSGGDQNLSELDINSAGRFDNSYFKNLIENMGLLNSDQVLFSSNEQSRELVKKYAEDQ
EEFFEQFAESMIKMGKISPLTGSSGEIRKKCRKINNS
>AtPOD15
MARIGSFLIILYLIYALTLCICDDDESNYGGDKGNLFPGFYRSSCPRAEEIVRSVVAKAV
ARETRMAASLMRLHFHDCFVQGCDGSLLLDTSGSIVTEKNSNPNSRSARGFEVVDEIKAA
LENECPNTVSCADALTLAARDSSVLTGGPSWMVPLGRRDSTSASLSGSNNNIPAPNNTFN
TIVTRFNNQGLDLTDVVALSGSHTIGFSRCTSFRQRLYNQSGNGSPDRTLEQSYAANLRQ
RCPRSGGDQNLSELDINSAGRFDNSYFKNLIENMGLLNSDEVLFSSNEQSRELVKKYAED
QEEFFEQFAESMIKMGNISPLTGSSGEIRKNCRKINNS
>AtPOD16
MKNQSSFSIVALLLIFFSSSVFAQLQTNFYRKSCPNVETIVRNAVRQKFQQTFVTAPATL
RLFFHDCFVRGCDASILLASPSEKDHPDDKSLAGDGFDTVAKAKQALDRDPNCRNKVSCA
DILALATRDVVVLTGGPNYPVELGRRDGRLSTVASVQHSLPQPSFKLDQLNTMFARHGLS
QTDMIALSGAHTIGFAHCGKFSKRIYNFSPKRPIDPTLNIRYALQLRQMCPIRVDLRIAI
NMDPTSPNTFDNAYFKNLQKGMGLFTSDQVLFSDERSRSTVNSFASSEATFRQAFISAIT
KLGRVGVKTGNAGEIRRDCSRVN
>AtPOD17
MSLLPHLILYLTLLTVVVTGETLRPRFYSETCPEAESIVRREMKKAMIKEARSVASVMRF
QFHDCFVNGCDASLLLDDTPNMLGEKLSLSNIDSLRSFEVVDDIKEALEKACPATVSCAD
IVIMAARDAVALTGGPDWEVKLGRKDSLTASQQDSDDIMPSPRANATFLIDLFERFNLSV
KDMVALSGSHSIGQGRCFSIMFRLYNQSGSGKPDPALEPSYRKKLDKLCPLGGDENVTGD
LDATPQVFDNQYFKDLVSGRGFLNSDQTLYTNLVTREYVKMFSEDQDEFFRAFAEGMVKL
GDLQSGRPGEIRFNCRVVNRRPIDVLLVS
>AtPOD18
MALQFFSCKPKYTFLSSLLLLLLLSSSVAELSFNFYAGSCPGAELIVRNTVRSASSSDPS
VLGKLLRLIFHDCFVQGCDGSVLIRGNGTERSDPGNASLGGFAVIESVKNILEIFCPGTV
SCADILVLAARDAVEALGGPVVPIPTGRRDGRVSMAANVRPNIIDTDFTVDKMINIFSSK
GLSVHDLVVLSGAHTIGAAHCNTFNSRFKLDPKGNLELIDASLDNSYAQTLVNKCSSSLD
PTTTVVDNDPETSSTFDNQYYKNLLAHKGLFQTDSALMEDDRTRKIVEILANDQESFFDR
WTESFLKMSLMGVRVGEEGEIRRSCSAVN
>AtPOD19
MHVISLSLSSIFFFLFLTSTILISPVQPTTSKPPAPRPHRELSADYYSKKCPQLETLVGS
VTSQRFKEVPISAPATIRLFFHDCFVEGCDGSILIETKKGSKKLAEREAYENKELREEGF
DSIIKAKALVESHCPSLVSCSDILAIAARDFIHLAGGPYYQVKKGRWDGKRSTAKNVPPN
IPRSNSTVDQLIKLFASKGLTVEELVVLSGSHTIGFAHCKNFLGRLYDYKGTKRPDPSLD
QRLLKELRMSCPFSGGSSGVVLPLDATTPFVFDNGYFTGLGTNMGLLGSDQALFLDPRTK
PIALEMARDKQKFLKAFGDAMDKMGSIGVKRGKRHGEIRTDCRVFL
>AtPOD20
MEIKQKKVWLSLIVLYAITTSVLGDFGEPLLKGFYKESCPLAEEIVKHNIEVAVLKDPRM
AASLLRLQFHDCFVLGCDASVLLDTHGDMLSEKQATPNLNSLRGFEVIDYIKYLLEEACP
LTVSCSDILALAARDSVFLRGGPWWEVLLGRRDSLKASFAGANQFIPAPNSSLDSLIINF
KQQGLNIQDLIALSGAHTIGKARCVSFKQRIVQPNMEQTFYVDEFRRHSTFRRVLGSQCK
DSSRDNELSPLDIKTPAYFDNHYFINLLEGRGLLISDNVLVSEDHEGEIFQKVWEYAVNQ
DLFFIDFVESMLKMGNINVLTGIEGEIRENCRFVNI
>AtPOD21
MANAKPFCLLGFFCLLLQLFSIFHIGNGELEMNYYKESCPKAEEIIRQQVETLYYKHGNT
AVSWLRNLFHDCVVKSCDASLLLETARGVESEQKSKRSFGMRNFKYVKIIKDALEKECPS
TVSCADIVALSARDGIVMLKGPKIEMIKTGRRDSRGSYLGDVETLIPNHNDSLSSVISTF
NSIGIDVEATVALLGAHSVGRVHCVNLVHRLYPTIDPTLDPSYALYLKKRCPSPTPDPNA
VLYSRNDRETPMVVDNMYYKNIMAHKGLLVIDDELATDPRTAPFVAKMAADNNYFHEQFS
RGVRLLSETNPLTGDQGEIRKDCRYVN
>AtPOD22
MGFSPSFSCSAIGALILGCLLLQASNSNAQLRPDFYFGTCPFVFDIIGNIIVDELQTDPR
IAASLLRLHFHDCFVRGCDASILLDNSTSFRTEKDAAPNANSARGFNVIDRMKVALERAC
PGRVSCADILTIASQISVLLSGGPWWPVPLGRRDSVEAFFALANTALPSPFFNLTQLKTA
FADVGLNRTSDLVALSGGHTFGRAQCQFVTPRLYNFNGTNSPDPSLNPTYLVELRRLCPQ
NGNGTVLVNFDVVTPDAFDSQYYTNLRNGKGLIQSDQELFSTPGADTIPLVNQYSSDMSV
FFRAFIDAMIRMGNLRPLTGTQGEIRQNCRVVNPRIRVVENDDGVVSSI
>AtPOD23
MGFSSSLSCSAMGALIVGCLLLQASNSNAQLRPDFYFRTCPPIFNIIGDTIVNELRTDPR
IAASLLRLHFHDCFVRGCDASILLDNSTSFRTEKDAAPNKNSVRGFDVIDRMKAAIERAC
PRTVSCADIITIASQISVLLSGGPWWPVPLGRRDSVEAFFALANTALPSPFSTLTQLKTA
FADVGLNRPSDLVALSGGHTFGKAQCQFVTPRLYNFNGTNRPDPSLNPTYLVELRRLCPQ
NGNGTVLVNFDSVTPTTFDRQYYTNLLNGKGLIQSDQVLFSTPGADTIPLVNQYSSNTFV
FFGAFVDAMIRMGNLKPLTGTQGEIRQNCRVVNPRIRVVENDDGVVSSI
>AtPOD24
MANKSLEIRFLFPLVLFLVVKLLCVDGKGFNNNGHKIRKGRWEGKLKMNFYHNSCPGAED
IVRQIVWKKVEANRSLAPKLLRVHYHDCFVRGCDASLLLDSVAGKAVSEKEARPNLSLSG
FEIIDEIKYILEKRCPNTVSCADILTLAARDAVSYEFERPLWNVFTGRVDGRVSLATEAA
RDLPSAGANFTTLQKLFAESDLDVVDLVALSGAHTIGIAHCGVFGRRLLNFTGKGDTDPS
LNPSYASFLKSECSDKSLRLNPSAVVGMDPTGPLAFDSGYFVSLLKNKGLFTSDAALLTD
PSAAHIASVFQNSGAFLAQFGRSMIKMSSIKVLTLGDQGGEIRKNCRLVN
>AtPOD25
MLINHTAQIRVRKMGVYLGKYCYIMIIMLVLVLGKEVRSQLLKNGYYSTSCPKAESIVRS
TVESHFDSDPTISPGLLRLHFHDCFVQGCDGSVLIKGKSAEQAALPNLGLRGLEVIDDAK
ARLEAVCPGVVSCADILALAARDSVDLSDGPSWRVPTGRKDGRISLATEASNLPSPLDSV
AVQKQKFQDKGLDTHDLVTLLGAHTIGQTDCLFFRYRLYNFTVTGNSDPTISPSFLTQLK
TLCPPNGDGSKRVALDIGSPSKFDESFFKNLRDGNAILESDQRLWSDAETNAVVKKYASR
LRGLLGFRFDYEFGKAMIKMSSIDVKTDVDGEVRKVCSKVN
>AtPOD26
MVMIHIFLTVMVVGGVSLFPETAEAIVMGPSMQKLTWHYYKVYNTCENAENFVRHQVEIF
YKNDKSIAPKLLRLLYSDCFVSGCDASVLLEGPNSEKMAPQNRGLGGFVLIDKIKIVLEQ
RCPGVVSCADILNLATRDAVHLAGAPSYPVFTGRRDGLTSDKQTVDLPSPSISWDQAMSY
FKSRGLNVLDMATLLGSHSMGRTHCSYVVDRLYNYNKTGKPSPTMNKYFLSEMAKQCPPR
TRKGQTDPLVYLNPDSGSNHSFTSSFYSRILSNKSVLEVDQQLLYNDDTKQISKEFSEGF
EDFRKSFALSMSKMGAINVLTKTEGEIRKDCRHIN
>AtPOD27
MAASKRLVVSCLFLVLLFAQANSQGLKVGFYSKTCPQLEGIVKKVVFDAMNKAPTLGAPL
LRMFFHDCFVRGCDGSVLLDKPNNQGEKSAVPNLSLRGFGIIDDSKAALEKVCPGIVSCS
DILALVARDAMVALEGPSWEVETGRRDGRVSNINEVNLPSPFDNITKLISDFRSKGLNEK
DLVILSGGHTIGMGHCPLLTNRLYNFTGKGDSDPSLDSEYAAKLRKKCKPTDTTTALEMD
PGSFKTFDLSYFTLVAKRRGLFQSDAALLDNSKTRAYVLQQIRTHGSMFFNDFGVSMVKM
GRTGVLTGKAGEIRKTCRSAN
>AtPOD28
MKIATFSVLLLLLFIFPVALAQLKFKFYSESCPNAETIVENLVRQQFARDPSITAALTRM
HFHDCFVQGCDASLLIDPTTSQLSEKNAGPNFSVRGFELIDEIKTALEAQCPSTVSCSDI
VTLATRDAVFLGGGPSYVVPTGRRDGFVSNPEDANEILPPPFISVEGMLSFFGNKGMNVF
DSVALLGAHTVGIASCGNFVDRVTNFQGTGLPDPSMDPTLAGRLRNTCAVPGGFAALDQS
MPVTPVSFDNLFFGQIRERKGILLIDQLIASDPATSGVVLQYASNNELFKRQFAIAMVKM
GAVDVLTGSAGEIRTNCRAFN
>AtPOD29
MKPKSKVAESTAASCFLVMSLLCSCIIGDQMETNNEGLSYSYYEKTCPKVEEIVRSSLSS
MFILDPTSPAALLRLMFHDCQVQGCDASILLEPIRDQQFTELDSAKNFGIRKRDLVGSIK
TSLELECPKQVSCSDVIILAARDAVALTGGPLISVPLGRKDSLSTPSKHVADSELPPSTA
DVDTTLSLFANKGMTIEESVAIMGAHTIGVTHCNNVLSRFDNANATSENMDPRFQTFLRV
ACPEFSPTSQAAEATFVPNDQTSVIFDTAYYDDAIAGRGNLRIDSEIGADPRTRPFVEAF
AADQDRFFNAFSSAFVKLSSYKVLTGNEGVIRSVCDKVD
>AtPOD30
MKTMTQLNIAVVVVVTVLIGMLRSSEAQLQMNFYAKSCPNAEKIISDHIQNHIHNGPSLA
APLIRMHFHDCFVRGCDGSVLINSTSGNAERDAPPNLTLRGFGFVERIKALLEKVCPKTV
SCADIIALTARDAVVATGGPSWSVPTGRRDGRISNKTEATNNIPPPTSNFTTLQRLFKNQ
GLNLKDLVLLSGAHTIGVSHCSSMNTRLYNFSTTVKQDPSLDSQYAANLKANKCKSLNDN
STILEMDPGSSRSFDLSYYRLVLKRRGLFQSDSALTTNSATLKVINDLVNGSEKKFFKAF
AKSMEKMGRVKVKTGSAGVIRTRCSVAGS
>AtPOD31
MASLKSLFLLFLFFFTAQSRLTTNFYSKTCPRFLDIIRDTITNKQITNPTTAAAVIRLFF
HDCFPNGCDASVLISSTAFNTAERDSSINLSLPGDGFDVIVRAKTALELACPNTVSCSDI
ISVATRDLLITVGGPYYDVFLGRRDSRTSKSSLLTDLLPLPSTPISKIIQQFESKGFTVQ
EMVALSGAHSIGFSHCKEFVGRVGRNNTGYNPRFAVALKKACANYPKDPTISVFNDIMTP
NKFDNMYYQNLKKGLGLLESDHGLYSDPRTRYFVDLYAKNQDLFFKDFAKAMQKLSLFGI
QTGRRGEIRRRCDAIN
>AtPOD32
MNFSYSSLSTWTTLMTLGCLLLHSSISSAQLTPTFYDNTCPSVFTIVRDTIVNELRSDPR
IAASILRLHFHDCFVNGCDASILLDNTTSFRTEKDAAPNANSARGFPVIDRMKAAVETAC
PRTVSCADILTIAAQQAVNLAGGPSWRVPLGRRDSLQAFFALANTNLPAPFFTLPQLKAS
FQNVGLDRPSDLVALSGGHTFGKNQCQFIMDRLYNFSNTGLPDPTLNTTYLQTLRGQCPR
NGNQTVLVDFDLRTPTVFDNKYYVNLKELKGLIQTDQELFSSPNATDTIPLVREYADGTQ
KFFNAFVEAMNRMGNITPLTGTQGQIRQNCRVVNSNSLLHDVVEIVDFVSSM
>AtPOD33
MQFSSSSITSFTWTVLITVGCLMLCASFSDAQLTPTFYDTSCPTVTNIVRDTIVNELRSD
PRIAGSILRLHFHDCFVNGCDASILLDNTTSFRTEKDALGNANSARGFPVIDRMKAAVER
ACPRTVSCADMLTIAAQQSVTLAGGPSWKVPLGRRDSLQAFLDLANANLPAPFFTLPQLK
ANFKNVGLDRPSDLVALSGAHTFGKNQCRFIMDRLYNFSNTGLPDPTLNTTYLQTLRGQC
PRNGNQSVLVDFDLRTPLVFDNKYYVNLKEQKGLIQSDQELFSSPNATDTIPLVRAYADG
TQTFFNAFVEAMNRMGNITPTTGTQGQIRLNCRVVNSNSLLHDVVDIVDFVSSM
>AtPOD34
MHFSSSSTSSTWTILITLGCLMLHASLSAAQLTPTFYDRSCPNVTNIVRETIVNELRSDP
RIAASILRLHFHDCFVNGCDASILLDNTTSFRTEKDAFGNANSARGFPVIDRMKAAVERA
CPRTVSCADMLTIAAQQSVTLAGGPSWRVPLGRRDSLQAFLELANANLPAPFFTLPQLKA
SFRNVGLDRPSDLVALSGGHTFGKNQCQFILDRLYNFSNTGLPDPTLNTTYLQTLRGLCP
LNGNRSALVDFDLRTPTVFDNKYYVNLKERKGLIQSDQELFSSPNATDTIPLVRAYADGT
QTFFNAFVEAMNRMGNITPTTGTQGQIRLNCRVVNSNSLLHDVVDIVDFVSSM
>AtPOD35
MARFDIVLLIGLCLIISVFPDTTTAQLSRGFYSKTCPNVEQIVRNAVQKKIKKTFVAVPA
TLRLFFHDCFVNGCDASVMIQSTPKNKAEKDHPDNISLAGDGFDVVIQAKKALDSNPSCR
NKVSCADILTLATRDVVVAAGGPSYEVELGRFDGLVSTASSVEGNLPGPSDNVDKLNALF
TKNKLTQEDMIALSAAHTLGFAHCGKVFKRIHKFNGINSVDPTLNKAYAIELQKACPKNV
DPRIAINMDPVTPKTFDNTYFKNLQQGKGLFTSDQVLFTDGRSRPTVNAWASNSTAFNRA
FVIAMTKLGRVGVKNSSNGNIRRDCGAFN
>AtPOD36
MNTKTVKSMAGIVLSQISLVALFPLCICYQTHQSTSSVASLSPQFYENSCPNAQAIVQSY
VANAYFNDPRMAASILRLHFHDCFVNGCDASVLLDSSGTMESEKRSNANRDSARGFEVID
EIKSALENECPETVSCADLLALVARDSIVICGGPSWEVYLGRRDAREASLIGSMENIPSP
ESTLQTILTMFNFQGLDLTDLVALLGSHTIGNSRCIGFRQRLYNHTGNNDPDQTLNQDYA
SMLQQGCPISGNDQNLFNLDYVTPTKFDNYYYKNLVNFRGLLSSDEILFTQSIETMEMVK
YYAENEGAFFEQFAKSMVKMGNISPLTGTDGEIRRICRRVNHDV
>AtPOD37
MHSSLIKLGFLLLLIQVSLSHAQLSPSFYDKTCPQVFDIATTTIVNALRSDPRIAASILR
LHFHDCFVNGCDASILLDNTTSFRTEKDAFGNANSARGFDVIDKMKAAVEKACPKTVSCA
DLLAIAAQESVVLAGGPSWRVPNGRRDSLRGFMDLANDNLPAPFFTLNQLKDRFKNVGLD
RASDLVALSGGHTFGKNQCQFIMDRLYNFSNTGLPDPTLDKSYLSTLRKQCPRNGNQSVL
VDFDLRTPTLFDNKYYVNLKENKGLIQSDQELFSSPDASDTLPLVREYADGQGKFFDAFA
KAMIRMSSLSPLTGKQGEIRLNCRVVNSKSKIMDVVEDALEFASSM
>AtPOD38
MHSSLIKLGFLLLLLQVSLSHAQLSPSFYDKTCPQVFDIVTNTIVNALRSDPRIAASILR
LHFHDCFVNGCDASILLDNTTSFRTEKDAFGNANSARGFDVIDKMKAAIEKACPRTVSCA
DMLAIAAKESIVLAGGPSWMVPNGRRDSLRGFMDLANDNLPGPSSTLKQLKDRFKNVGLD
RSSDLVALSGGHTFGKSQCQFIMDRLYNFGETGLPDPTLDKSYLATLRKQCPRNGNQSVL
VDFDLRTPTLFDNKYYVNLKENKGLIQSDQELFSSPDAADTLPLVRAYADGQGTFFDAFV
KAIIRMSSLSPLTGKQGEIRLNCRVVNSKSKIMDVVDDALEFASFM
>AtPOD39
MTRFGLALLMILVIQGLVTFSEAQLKMGFYDQTCPYAEKIVQDVVNQHINNAPSLAAGLI
RMHFHDCFVRGCDGSILINATSSNQQVEKLAPPNLTVRGFDFIDKVKSALESKCPGIVSC
ADIITLATRDSIVAIGGPTWNVPTGRRDGRISNFAEAMNNIPPPFGNFTTLITLFGNQGL
DVKDLVLLSGAHTIGVSHCSSFSNRLFNFTGVGDQDPSLDSEYADNLKSRRCLSIADNTT
KVEMDPGSRNTFDLSYYRLVLKRRGLFESDAALTMNPAALAQVKRFAGGSEQEFFAEFSN
SMEKMGRIGVKTGSDGEIRRTCAFVN
>AtPOD40
MLKLRRKWSDHITTMKNLFNLFLMFFFAMPILSLSENPTNFSESCEDGSGETGSSFGIGF
DLVLDFGLYRNSCPEAESIVYSWVETTVLEDPRMAASLLRLHFHDCFVNGCDASVLLDDT
EGLVGEKTAPPNLNSLRGFEVIDSIKSDIESVCPETVSCADILAMAARDSVVVSGGPRWE
VEVGRKDSRTASKQAATNGLPSPNSTVSTLISTFQNLGLSQTDMVALSGGHTLGKARCTS
FTARLQPLQTGQPANHGDNLEFLESLQQLCSTVGPSVGITQLDLVTPSTFDNQYYVNLLS
GEGLLPSDQALAVQDPGTRAIVETYATDQSVFFEDFKNAMVKMGGIPGGSNSEIRKNCRM
IN
>AtPOD41
MSSVINVLFVVLVFVPSIYSAPPPNLTKDYYQKTCPDFNKIVRETVTPKQGQQPTTAAGT
LRLFFHDCFMEGCDASVLIATNSFNKAERDDDLNESLPGDAFDIVTRIKTALELSCPGVV
SCADILAQATRDLVTMVGGPFYEVKLGRKDGFESKAHKVKGNLPLANQSVPDMLSIFKKN
GFTLKELVALSGGHTIGFSHCKEFSNRIFPKVDPELNAKFAGVLKDLCKNFETNKTMAAF
LDPVTPGKFDNMYFKNLKRGLGLLASDHILFKDPSTRPFVELYANNQTAFFEDFARAMEK
LGRVGVKGEKDGEVRRRCDHFNKLNV
>AtPOD42
MGGKGVMMVAILCLWALSATSEAVTEAEPGLMMNFYKDTCPQAEDIVREQVKLLYKRHKN
TAFSWLRNIFHDCAVESCDASLLLDSTRRELGEKEHDRSFGLRNFRYIEEIKEALERECP
GVVSCSDILVLSAREGIEAVGGPYIPLKTGRRDGLKSRTDMLESYLPDHNESISVVLEKF
KSIGIDTPGLVALLGSHSVGRTHCVKLVHRLYPEVDPSLNPDHVPHMLHKCPDSIPDPKA
VQYVRNDRGTPMVLDNNYYRNILDNKGLLLVDHQLAHDKRTRPIVKKMAKDQAYFFKEFT
RAIQILSENNPLTGSKGEIRKQCNLANKNH
>AtPOD43
MSVSIPVLMKRLCLYNSLSLFLFHLFPSPSLALSFSVELNLLKAQMVWANAKMRLALSLV
TVFFGISLANLEVGFYSNTCPQAESIVKRVVSGAALSDPNLPAILLRLHFHDCFVEGCDG
SILVNNGAISEKNAFGHEGVRGFEIVEAVKAELEAACPGVVSCSDIVALAARDAISLANG
PAYEVPTGRRDGRVSNMSLAKDMPEVSDSIEILKAKFMQKGLNAKDLVLLSAAHTIGTTA
CFFMSKRLYDFLPGGQPDPTINPTFLPELTTQCPQNGDINVRLPIDRFSERLFDKQILQN
IKDGFAVLQTDAGLYEDVTTRQVVDSYLGMLNPFFGPTFESDFVKAIVKMGKIGVKTGFK
GEIRRVCSAFN
>AtPOD44
MRSITALFFLFCFLAPSALAQLRTGFYSRSCPRAESIVASVVANRFRSDKSITAAFLRMQ
FHDCFVRGCDASLLIDPRPGRPSEKSTGPNASVRGYEIIDEAKRQLEAACPRTVSCADIV
TLATRDSVALAGGPRFSVPTGRRDGLRSNPNDVNLPGPTIPVSASIQLFAAQGMNTNDMV
TLIGGGHSVGVAHCSLFQDRLSDRAMEPSLKSSLRRKCSSPNDPTTFLDQKTSFTVDNAI
YGEIRRQRGILRIDQNLGLDRSTSGIVSGYASSNTLFRKRFAEALVKMGTIKVLTGRSGE
IRRNCRVFNN
>AtPOD45
MEKNTSQTIFSNFFLLLLLSSCVSAQLRTGFYQNSCPNVETIVRNAVRQKFQQTFVTAPA
TLRLFFHDCFVRGCDASIMIASPSERDHPDDMSLAGDGFDTVVKAKQAVDSNPNCRNKVS
CADILALATREVVVLTGGPSYPVELGRRDGRISTKASVQSQLPQPEFNLNQLNGMFSRHG
LSQTDMIALSGAHTIGFAHCGKMSKRIYNFSPTTRIDPSINRGYVVQLKQMCPIGVDVRI
AINMDPTSPRTFDNAYFKNLQQGKGLFTSDQILFTDQRSRSTVNSFANSEGAFRQAFITA
ITKLGRVGVLTGNAGEIRRDCSRVN
>AtPOD46
MASSYRINCSTLLHLLMFLSSLLTSSANLSFNFYASSCSVAEFLVRNTVRSATSSDPTIP
GKLLRLFFHDCFVQGCDASVLIQGNSTEKSDPGNASLGGFSVIDTAKNAIENLCPATVSC
ADIVALAARDAVEAAGGPVVEIPTGRRDGKESMAANVRPNIIDTDFTLDQMIDAFSSKGL
SIQDLVVLSGAHTIGASHCNAFNGRFQRDSKGNFEVIDASLDNSYAETLMNKCSSSESSS
LTVSNDPETSAVFDNQYYRNLETHKGLFQTDSALMEDNRTRTMVEELASDEESFFQRWSE
SFVKLSMVGVRVGEDVVETDPLSKVASNMGNTFSIWKQTRKRVASKVKLFTTTS
>AtPOD47
MLTRFKKQNNKMVRANIVSMVLLMHAIVGFPFHARGLSMTYYMMSCPFAEQIVKNSVNNA
LQADPTLAAGLIRMLFHDCFIEGCDASILLDSTKDNTAEKDSPANLSLRGYEIIDDAKEK
IENRCPGVVSCADIVAMAARDAVFWAGGPYYDIPKGRFDGKRSKIEDTRNLPSPFLNASQ
LIQTFGQRGFTPQDVVALSGAHTLGVARCSSFKARLTVPDSSLDSTFANTLSKTCSAGDN
AEQPFDATRNDFDNAYFNALQMKSGVLFSDQTLFNTPRTRNLVNGYALNQAKFFFDFQQA
MRKMSNLDVKLGSQGEVRQNCRSIN
>
AtPOD48
MRFLGDYKFALLTCSVIALSIYFAINVEFRFAYDSPGTRTGVKVSEKSPFDDEFMYMSIA
EDIDRSYLHYDYYRESCPTAEKIIAKAIRDIYNVTPSVAPPIIRLLFHDCFIEGCDASVL
LDADEAHTSEKDASPNLSLKGFDVIDAVKSELENVCPGVVSCADLLVLAAREAVLVVNFP
SLTLSSGFAAAYRDFAEHELPAPDATLSVILQRFSFRGFNERETVSLFGAHSIGITHCTF
FKNRLYNFSATGKPDPELNPGFLQELKTKCPFSVSTSSPSAPPDIGLPPSLPASDSENSY
GMSSGNRNDEVIDLSYNNEGGDENFGTRYFRRLMQNKGLMSSDQQLMGSEVTEMWVRAYA
SDPLLFRREFAMSMMKLSSYNVLTGPLGQVRTSCSKALPRN
>AtPOD49
MARLTSFLLLLSLICFVPLCLCDKSYGGKLFPGYYAHSCPQVNEIVRSVVAKAVARETRM
AASLLRLHFHDCFVQGCDGSLLLDSSGRVATEKNSNPNSKSARGFDVVDQIKAELEKQCP
GTVSCADVLTLAARDSSVLTGGPSWVVPLGRRDSRSASLSQSNNNIPAPNNTFQTILSKF
NRQGLDITDLVALSGSHTIGFSRCTSFRQRLYNQSGNGSPDMTLEQSFAANLRQRCPKSG
GDQILSVLDIISAASFDNSYFKNLIENKGLLNSDQVLFSSNEKSRELVKKYAEDQGEFFE
QFAESMIKMGNISPLTGSSGEIRKNCRKINS
>AtPOD50
MVVVNKTNLLLLLLSLCLTLDLSSAQLRRNFYAGSCPNVEQIVRNAVQKKVQQTFTTIPA
TLRLYFHDCFVNGCDASVMIASTNNNKAEKDHEENLSLAGDGFDTVIKAKEALDAVPNCR
NKVSCADILTMATRDVVNLAGGPQYDVELGRLDGLSSTAASVGGKLPHPTDDVNKLTSLF
AKNGLSLNDMIALSGAHTLGFAHCTKVFNRIYTFNKTTKVDPTVNKDYVTELKASCPRNI
DPRVAINMDPTTPRQFDNVYYKNLQQGKGLFTSDQVLFTDRRSKPTVDLWANNGQLFNQA
FINSMIKLGRVGVKTGSNGNIRRDCGAFN
>AtPOD51
MVVMNKTNLLLLILSLFLAINLSSAQLRGDFYAGTCPNVEQIVRNAVQKKIQQTFTTIPA
TLRLYFHDCFVNGCDASVMIASTNTNKAEKDHEDNLSLAGDGFDTVIKAKEAVDAVPNCR
NKVSCADILTMATRDVVNLAGGPQYAVELGRRDGLSSSASSVTGKLPKPTFDLNQLNALF
AENGLSPNDMIALSGAHTLGFAHCTKVFNRLYNFNKTNNVDPTINKDYVTELKASCPQNI
DPRVAINMDPNTPRQFDNVYYKNLQQGKGLFTSDQVLFTDSRSKPTVDLWANNGQLFNQA
FISSMIKLGRVGVKTGSNGNIRRDCGAFN
>AtPOD52
MASNKLISILVLVVTLLLQGDNNYVVEAQLTTNFYSTSCPNLLSTVQTAVKSAVNSEARM
GASILRLFFHDCFVNGCDGSILLDDTSSFTGEQNAAPNRNSARGFNVIDNIKSAVEKACP
GVVSCADILAIAARDSVVALGGPNWNVKVGRRDARTASQAAANSNIPAPTSSLSQLISSF
SAVGLSTRDMVALSGAHTIGQSRCTNFRARIYNETNINAAFATTRQRTCPRASGSGDGNL
APLDVTTAASFDNNYFKNLMTQRGLLHSDQVLFNGGSTDSIVRGYSNNPSSFNSDFTAAM
IKMGDISPLTGSSGEIRKVCGRTN
>
AtPOD53
MAVTNLPTCDGLFIISLIVIVSSIFGTSSAQLNATFYSGTCPNASAIVRSTIQQALQSDT
RIGASLIRLHFHDCFVNGCDASILLDDTGSIQSEKNAGPNVNSARGFNVVDNIKTALENA
CPGVVSCSDVLALASEASVSLAGGPSWTVLLGRRDSLTANLAGANSSIPSPIESLSNITF
KFSAVGLNTNDLVALSGAHTFGRARCGVFNNRLFNFSGTGNPDPTLNSTLLSTLQQLCPQ
NGSASTITNLDLSTPDAFDNNYFANLQSNDGLLQSDQELFSTTGSSTIAIVTSFASNQTL
FFQAFAQSMINMGNISPLTGSNGEIRLDCKKVNGS
>
AtPOD54
MAVTSSSSTCDGFFIISLIVIVSSLFGTSSAQLNATFYSGTCPNASAIVRSTIQQALQSD
ARIGGSLIRLHFHDCFVNGCDGSLLLDDTSSIQSEKNAPANANSTRGFNVVDSIKTALEN
ACPGIVSCSDILALASEASVSLAGGPSWTVLLGRRDGLTANLSGANSSLPSPFEGLNNIT
SKFVAVGLKTTDVVSLSGAHTFGRGQCVTFNNRLFNFNGTGNPDPTLNSTLLSSLQQLCP
QNGSNTGITNLDLSTPDAFDNNYFTNLQSNNGLLQSDQELFSNTGSATVPIVNSFASNQT
LFFEAFVQSMIKMGNISPLTGSSGEIRQDCKVVNGQSSATEAGDIQLQSDGPVSVADM
>AtPOD55
MDIRSDDAKKPMMMWFLGMLLFSMVAESNAQLSENYYASTCPSVELIVKQAVTTKFKQTV
TTAPATLRMFFHDCFVEGCDASVFIASENEDAEKDADDNKSLAGDGFDTVIKAKTAVESQ
CPGVVSCADILALAARDVVVLVGGPEFKVELGRRDGLVSKASRVTGKLPEPGLDVRGLVQ
IFASNGLSLTDMIALSGAHTIGSSHCNRFANRLHNFSTFMPVDPTMDPVYAQQLIQACSD
PNPDAVVDIDLTSRDTFDNSYYQNLVARKGLFTSDQALFNDLSSQATVVRFANNAEEFYS
AFSSAMRNLGRVGVKVGNQGEIRRDCSAFN
>AtPOD56
MAALKMTISCFLFLQVIYCLLSSFAPTNVQGLKVGFYDKACPKAELIVKKSVFEAVKNDR
TIAAPLLRMFFHDCFVRGCEGSVLLELKNKKDEKNSIPNLTLRGFEIIDNVKAALEKECP
GIVSCSDVLALVARDAMVALNGPSWEVETGRRDGLVTNITEALLNLPSPFNNISSLITQF
QSKGLDKKDLVVLSGGHTIGNGHCPQITNRLYNFTGKGDSDPNLDTEYAVKLRGKCKPTD
TTTALEMDPGSFKTFDESYFKLVSQRRGLFQSDAALLDNQETKSYVLKSLNSDGSTFFKD
FGVSMVKMGRIGVLTGQVGEVRKKCRMVN
>AtPOD57
MMKGAKFSSLLVLFFIFPIAFAQLRVGFYSQSCPQAETIVRNLVRQRFGVTPTVTAALLR
MHFHDCFVKGCDASLLIDSTNSEKTAGPNGSVREFDLIDRIKAQLEAACPSTVSCADIVT
LATRDSVALAGGPSYSIPTGRRDGRVSNNLDVTLPGPTISVSGAVSLFTNKGMNTFDAVA
LLGAHTVGQGNCGLFSDRITSFQGTGRPDPSMDPALVTSLRNTCRNSATAALDQSSPLRF
DNQFFKQIRKRRGVLQVDQRLASDPQTRGIVARYANNNAFFKRQFVRAMVKMGAVDVLTG
RNGEIRRNCRRFN
>AtPOD58
MGLSKTIPLVLLPILMFGVLSNAQLTSDFYSTTCPNVTAIARGLIERASRNDVRLTAKVM
RLHFHDCFVNGCDGSVLLDAAPADGVEGEKEAFQNAGSLDGFEVIDDIKTALENVCPGVV
SCADILAIAAEISVALAGGPSLDVLLGRRDGRTAIRADAVAALPLGPDSLEILTSKFSVH
NLDTTDLVALSGAHTFGRVQCGVINNRLHNFSGNSGQSDPSIEPEFLQTLRRQCPQGGDL
TARANLDPTSPDSFDNDYFKNLQNNRGVIESDQILFSSTGAPTVSLVNRFAENQNEFFTN
FARSMIKMGNVRILTGREGEIRRDCRRVN
>
AtPOD59
MKTQTKVMGGHVLLTVFTLCMLCSGVRAQLSPDIYAKSCPNLVQIVRKQVAIALKAEIRM
AASLIRLHFHDCFVNGCDASLLLDGADSEKLAIPNINSARGFEVIDTIKAAVENACPGVV
SCADILTLAARDSVVLSGGPGWRVALGRKDGLVANQNSANNLPSPFEPLDAIIAKFVAVN
LNITDVVALSGAHTFGQAKCAVFSNRLFNFTGLGNPDATLETSLLSNLQTVCPLGGNSNI
TAPLDRSTTDTFDNNYFKNLLEGKGLLSSDQILFSSDLAVNTTKKLVEAYSRSQSLFFRD
FTCAMIRMGNISNGASGEVRTNCRVINN
>AtPOD60
MAVKISTIEVLILSLALLSFGHGCYGQLRLGFYSQNCQNVENIVSKVVGEAFIKDSSIAP
AMIRLYFHDCFSNGCDASLLLDGSNSEKKASPNLSVRGYEVIDDIKSAVEKECDRVVSCA
DIIALATRDLVTLASGGKTRYEIPTGRLDGKISSALLVDLPSPKMTVAETAAKFDQRKLS
LNDMVLLLGGHTIGVTHCSFIMDRLYNFQNTQKPDPSMDPKLVEELSAKCPKSSSTDGII
SLDQNATSSNTMDVSFYKEIKVSRGVLHIDQKLAIDDLTSKMVTDIANGNDFLVRFGQAM
VNLGSVRVISKPKDGEIRRSCRSTCNNPLCV
>AtPOD61
MQFVNFFPLLALVVISLAGKATVEAATGLNPPVKLVWHYYKLTNTCDDAETYIRYQVEKF
YKNDSSIAPKLLRLLYSDCMVNGCDGSILLQGPNSERTAPQNRGLGGFVIIDKIKQVLES
RCPGVVSCADILNLATRDAVHMAGAPSYPVFTGRRDGGTLNADAVDLPSPSISVDESLAY
FKSKGLDVLDMTTLLGAHSMGKTHCSYVVDRLYNFKNTGKPDPTMNTTLVSQLRYLCPPR
TQKGQTDPLVYLNPDSGSSNRFTSSYYSRVLSHNAVLRVDQELLNNDDSKEITQEFASGF
EDFRKSFALAMSRMGSINVLTGTAGEIRRDCRVTNANDGA
>AtPOD62
MGLVRSFALVIVFLSCLIAVYGQGTRIGFYSTTCPNAETIVRTTVASHFGSDPKVAPGLL
RMHNHDCFVQGCDGSVLLSGPNSERTAGANVNLHGFEVIDDAKRQLEAACPGVVSCADIL
ALAARDSVSLTNGQSWQVPTGRRDGRVSLASNVNNLPSPSDSLAIQQRKFSAFRLNTRDL
VTLVGGGHTIGTAACGFITNRIFNSSGNTADPTMDQTFVPQLQRLCPQNGDGSARVDLDT
GSGNTFDTSYFINLSRNRGILQSDHVLWTSPATRSIVQEFMAPRGNFNVQFARSMVKMSN
IGVKTGTNGEIRRVCSAVN
>AtPOD63
MAEQSQLKNLTIILLLLCLSFQSLSFAAESHLTVDFYSKSCPKFLDIIRETITNKQISTP
TTAAAALRLFFHDCFPNGCDASVLVSSTAFNTAERDSSINLSLPGDGFDVVIRAKTALEL
ACPNTVSCSDIIAVAVRDLLVTVGGPYYEISLGRRDSRTSKSSLVSDLLPLPSMQISKLI
DQFSSRGFSVQEMVALSGAHTIGFSHCKEFTNRVNPNNSTGYNPRFAVALKKACSNSKND
PTISVFNDVMTPNKFDNMYFQNIPKGLGLLESDHGLFSDPRTRPFVELYARDQSRFFNDF
AGAMQKLSLHGVLTGRRGEIRRRCDAIN
>AtPOD64
MNAHMLNLLVIVIFVVSFDVQALSPHYYDHTCPQADHIVTNAVKKAMSNDQTVPAALLRM
HFHDCFVRGCDGSVLLDSKGKNKAEKDGPPNISLHAFYVIDNAKKALEEQCPGIVSCADI
LSLAARDAVALSGGPTWAVPKGRKDGRISKAIETRQLPAPTFNISQLRQNFGQRGLSMHD
LVALSGGHTLGFAHCSSFQNRLHKFNTQKEVDPTLNPSFAARLEGVCPAHNTVKNAGSNM
DGTVTSFDNIYYKMLIQGKSLFSSDESLLAVPSTKKLVAKYANSNEEFERAFVKSMIKMS
SISGNGNEVRLNCRRVR
>AtPOD65
MSNMQFSRGFNPFVILFCLAVVAPIISADVAILRTDYYQKTCPDFHKIVREAVTTKQVQQ
PTTAAGTLRLFFHDCFLEGCDASVLIATNSFNKAERDDDLNDSLPGDAFDIVTRIKTALE
LSCPGVVSCADILAQATRDLVTMVGGPYFDVKLGRKDGFESKAHKVRGNVPMANQTVPDI
HGIFKKNGFSLREMVALSGAHTIGFSHCKEFSDRLYGSRADKEINPRFAAALKDLCKNHT
VDDTIAAFNDVMTPGKFDNMYFKNLKRGLGLLASDHILIKDNSTKPFVDLYATNETAFFE
DFARAMEKLGTVGVKGDKDGEVRRRCDHFNNLNV
>AtPOD66
MAFSKGLIFAMIFAVLAIVKPSEAALDAHYYDQSCPAAEKIILETVRNATLYDPKVPARL
LRMFFHDCFIRGCDASILLDSTRSNQAEKDGPPNISVRSFYVIEDAKRKLEKACPRTVSC
ADVIAIAARDVVTLSGGPYWSVLKGRKDGTISRANETRNLPPPTFNVSQLIQSFAARGLS
VKDMVTLSGGHTIGFSHCSSFESRLQNFSKFHDIDPSMNYAFAQTLKKKCPRTSNRGKNA
GTVLDSTSSVFDNVYYKQILSGKGVFGSDQALLGDSRTKWIVETFAQDQKAFFREFAASM
VKLGNFGVKETGQVRVNTRFVN
>AtPOD67
MLKVVLLMMIMMLASQSEAQLNRDFYKESCPSLFLVVRRVVKRAVAREPRMGASLLRLFF
HDCFVNGCDGSLLLDDTPSFLGEKTSGPSNNSVRGFEVIDKIKFKVEKMCPGIVSCADIL
AITARDSVLLLGGPGWSVKLGRRDSTTANFAAANSGVIPPPITTLSNLINRFKAQGLSTR
DMVALSGAHTIGRAQCVTFRNRIYNASNIDTSFAISKRRNCPATSGSGDNKKANLDVRSP
DRFDHGFYKQLLSKKGLLTSDQVLFNNGPTDSLVIAYSHNLNAFYRDFARAMIKMGDISP
LTGSNGQIRQNCRRPN
>AtPOD68
MECYEQSRQRAAFVVLLFIVMLGSQAQAQLRTDFYSDSCPSLLPTVRRVVQREVAKERRI
AASLLRLFFHDCFVNGCDASILLDDTRSFLGEKTAGPNNNSVRGYEVIDAIKSRVERLCP
GVVSCADILAITARDSVLLMGGRGWSVKLGRRDSITASFSTANSGVLPPPTSTLDNLINL
FRANGLSPRDMVALSGAHTIGQARCVTFRSRIYNSTNIDLSFALSRRRSCPAATGSGDNN
AAILDLRTPEKFDGSYFMQLVNHRGLLTSDQVLFNGGSTDSIVVSYSRSVQAFYRDFVAA
MIKMGDISPLTGSNGQIRRSCRRPN
>AtPOD69
MGRGYNLLFVLVTFLVLVAAVTAQGNRGSNSGGGRRPHVGFYGNRCRNVESIVRSVVQSH
VRSIPANAPGILRMHFHDCFVHGCDGSVLLAGNTSERTAVPNRSLRGFEVIEEAKARLEK
ACPRTVSCADILTLAARDAVVLTGGQRWEVPLGRLDGRISQASDVNLPGPSDSVAKQKQD
FAAKTLNTLDLVTLVGGHTIGTAGCGLVRGRFVNFNGTGQPDPSIDPSFVPLILAQCPQN
GGTRVELDEGSVDKFDTSFLRKVTSSRVVLQSDLVLWKDPETRAIIERLLGLRRPSLRFG
TEFGKSMVKMSLIEVKTGSDGEIRRVCSAIN
>AtPOD70
MRSFTNLNPCYVLLPFFLVLATNATHTNNFLPRPRTGYYGSACWNVESIVRSVVESNYLA
NPANAPGILRMHFHDCFVQGCDASVLLAGPNSERTAIPNLSLRGFNVIEEAKTQLEIACP
RTVSCADILALAARDFVHLAGGPWWPVPLGRLDGRISLASNVILPGPTDSVAVQKLRFAE
KNLNTQDLVVLAAGHTIGTAGCIVFRDRFFNYDNTGSPDPTIAPSFVPLIQAQCPLNGDP
ATRVVLDTGSGDQFDTSYLNNLKNGRGLLESDQVLWTNLETRPIVERLLGLRFPFLIFGL
EFARSMTKMSQIEIKTGLDGEIRRVCSAVN
>AtPOD71
MGLVRSLCLLITFLNCLIISVHGQATARPGPVSGTRIGFYLTTCPRAETIVRNAVNAGFS
SDPRIAPGILRMHFHDCFVQGCDGSILISGANTERTAGPNLNLQGFEVIDNAKTQLEAAC
PGVVSCADILALAARDTVILTQGTGWQVPTGRRDGRVSLASNANNLPGPRDSVAVQQQKF
SALGLNTRDLVVLVGGHTIGTAGCGVFRNRLFNTTGQTADPTIDPTFLAQLQTQCPQNGD
GSVRVDLDTGSGSTWDTSYYNNLSRGRGVLQSDQVLWTDPATRPIVQQLMAPRSTFNVEF
ARSMVRMSNIGVVTGANGEIRRVCSAVN
>AtPOD72
MAKSLNILIAALSLIAFSPFCLCSKAYGSGGYLFPQFYDQSCPKAQEIVQSIVAKAFEHD
PRMPASLLRLHFHDCFVKGCDASILLDSSGTIISEKRSNPNRNSARGFELIEEIKHALEQ
ECPETVSCADILALAARDSTVITGGPSWEVPLGRRDARGASLSGSNNDIPAPNNTFQTIL
TKFKRQGLDLVDLVSLSGSHTIGNSRCTSFRQRLYNQSGNGKPDMTLSQYYATLLRQRCP
RSGGDQTLFFLDFATPFKFDNHYFKNLIMYKGLLSSDEILFTKNKQSKELVELYAENQEA
FFEQFAKSMVKMGNISPLTGAKGEIRRICRRVNHAY
>AtPOD73
MARFSLVVVVTLSLAISMFPDTTTAQLKTNFYGNSCPNVEQIVKKVVQEKIKQTFVTIPA
TLRLFFHDCFVNGCDASVMIQSTPTNKAEKDHPDNISLAGDGFDVVIKAKKALDAIPSCK
NKVSCADILALATRDVVVAAKGPSYAVELGRFDGLVSTAASVNGNLPGPNNKVTELNKLF
AKNKLTQEDMIALSAAHTLGFAHCGKVFNRIYNFNLTHAVDPTLNKAYAKELQLACPKTV
DPRIAINMDPTTPRQFDNIYFKNLQQGKGLFTSDQVLFTDGRSKPTVNDWAKNSVAFNKA
FVTAMTKLGRVGVKTRRNGNIRRDCGAFN

## Sheet: Sheet7
Table S1. Primer sequences used for qRT-PCR
Gene name	Upstream primer （5′→3′）	Downstream primers （5′→3′）
Pbr000687.1	AATTCCAACGCTCAACTGA	ACCACACCACGAACAATG
Pbr033934.1	CATCGCCGAGAAGAACTG	TTCGTCTTGGTGTCGTAAG
Pbr026503.1	GTTACTAATGTTCTTTCTAC	GAGTTGAAATGAGTTTGA
Pbr018082.1	TTATCTCAGTCTTTCTTCTTC	TGACACAATAGCCTCTAA
Pbr005400.1	ATCGTCCCTTTCTTTAGC	GATGGTTGGAAGAGTTGG
Pbr026235.1	ATTCATCATTGTCCTCCT	TGGTAGTAGTTGGTGTAG
Pbr010213.1	TTCTTCTTCTTCTTGTTCA	TGTTAGAGTTAGAGTTGTG
Pbr003309.1	TGTGTTGGGAAATGTTAA	GGATGTCATTCTGTTGAG
Pbr011557.1	ATCCGTACAATCCCGAAG	TGTTGATTGTTCCGATGG
Pbr030045.1	CGTTGGACTACTACAAATCT	CGTTACGAGGATCAGAGA
Pbr015032.1	ATAGTTGTAGGAATACATCTCTT	GCTCTAACAATGGCTTCA
Pbr002672.1	TCTTCTTCCACGATTGTT	GTTATCCGAATTATCCTTCTC
Pbr008699.1	CCAACCTTCAACATATCTCAACT	AAGAGCCACCAGGTCATT
Pbr037665.1	CCACCAGAGATGTTATTG	TGTAGAAGTTGAGGTTAGT
Tublin	AGAACAAGAACTCGTCCTAC	GAACTGCTCGCTCACTCTCC
